# Supplementary material for: Knowledge and use of unauthorized HIV self-test kits among men who have sex with men in Spain, following approval of an over-the-counter self-test in the U.S: a cross-sectional study
Source: BMC Public Health. 2016 Jul 8;16:532. doi: 10.1186/s12889-016-3204-9 (PMC4939036; doi:10.1186/s12889-016-3204-9)
Supplement: Additional file 1: — Contains the data used in the analysis. (XLSX 9721 kb) [file 12889_2016_3204_MOESM1_ESM.xlsx]

## Sheet: database
RespondentID	StartDate	EndDate	q0001	q0003	q0004	q0006	q0007	q0008	q0009	q0011	q0011_other	q0012	q0013	q0014	q0016	q0017	q0018	q0018_other	q0019	q0020	q0020_other	q0021	S0025	S0045	S0046_0001	S0046_0002	S0046_0003	S0046_0004	S0046_0005	S0046_0006	S0046_0007	S0046_other	S0047	S0048	S0050_0001	S0050_0002	S0050_0003	S0050_0004	S0050_0005	S0051	S0053	S0054	S0055	S0060	S0060_other	S0061	S0062	S0063	S0064
2269798778	10/18/2012 08:48:39	10/18/2012 09:13:15	1	47	1	1	888	888	888	3		6	7	3	20	3	3		3	888	888	4	1	3	888	888	888	888	888	888	888	888	888	888	888	888	888	888	888	888	888	888	888	888	888	888	888	888	888
2302947711	10/23/2012 14:54:53	10/23/2012 15:09:25	1	22	1	1	888	888	888	4		4	7	3	5	1	4		3	888	888	2	1	3	888	888	888	888	888	888	888	888	888	888	888	888	888	888	888	888	888	888	888	888	888	888	888	888	888
2315000482	10/30/2012 00:57:55	10/30/2012 01:09:29	1	23	1	1	888	888	888	3		6	7	3	15	2	4		3	888	888	3	1	2	888	888	888	888	888	888	888	888	888	888	888	888	888	888	888	888	888	888	888	888	888	888	888	888	888
2319534558	11/01/2012 12:30:50	11/01/2012 12:40:43	1	31	1	1	888	888	888	4		6	7	3	2	2	8		3	888	888	3	1	3	888	888	888	888	888	888	888	888	888	888	888	888	888	888	888	888	888	888	888	888	888	888	888	888	888
2359756172	11/27/2012 11:14:43	11/27/2012 11:22:18	1	26	1	1	888	888	888	3		5	7	3	2	3	8		3	888	888	3	1	3	888	888	888	888	888	888	888	888	888	888	888	888	888	888	888	888	888	888	888	888	888	888	888	888	888
2364298481	11/29/2012 12:06:15	11/29/2012 12:20:18	1	22	1	1	888	888	888	4		6	7	3	1	3	4		3	888	888	2	3	3	888	888	888	888	888	888	888	888	888	888	888	888	888	888	888	888	888	888	888	888	888	888	888	888	888
2364336087	11/29/2012 12:39:48	11/29/2012 12:46:10	1	22	1	1	888	888	888	4		6	7	3	3	3	4		3	888	888	3	1	3	888	888	888	888	888	888	888	888	888	888	888	888	888	888	888	888	888	888	888	888	888	888	888	888	888
2364517520	11/29/2012 14:27:35	11/29/2012 14:43:06	1	25	1	2	Francia	24	3	3		6	7	3	2	3	8		3	888	888	2	1	3	888	888	888	888	888	888	888	888	888	888	888	888	888	888	888	888	888	888	888	888	888	888	888	888	888
2369278069	12/02/2012 13:20:03	12/02/2012 13:33:06	1	22	1	1	888	888	888	4		5	7	3	3	1	8		3	888	888	1	1	3	888	888	888	888	888	888	888	888	888	888	888	888	888	888	888	888	888	888	888	888	888	888	888	888	888
2374661179	12/05/2012 10:23:32	12/05/2012 10:37:30	1	23	1	1	888	888	888	2		6	7	3	5	3	9		3	888	888	3	1	3	888	888	888	888	888	888	888	888	888	888	888	888	888	888	888	888	888	888	888	888	888	888	888	888	888
2381186067	12/09/2012 14:13:45	12/09/2012 14:24:25	1	36	1	1	888	888	888	4		6	7	3	4	3	9		3	888	888	4	1	3	888	888	888	888	888	888	888	888	888	888	888	888	888	888	888	888	888	888	888	888	888	888	888	888	888
2383085733	12/10/2012 20:31:43	12/10/2012 20:41:17	1	41	1	1	888	888	888	2		6	7	3	1	2	3		3	888	888	4	2	3	888	888	888	888	888	888	888	888	888	888	888	888	888	888	888	888	888	888	888	888	888	888	888	888	888
2400123201	12/22/2012 12:13:09	12/22/2012 12:24:04	1	68	1	1	888	888	888	4		5	7	3	10	3	8		3	888	888	3	1	3	888	888	888	888	888	888	888	888	888	888	888	888	888	888	888	888	888	888	888	888	888	888	888	888	888
2400313046	12/22/2012 19:52:23	12/22/2012 20:01:23	1	45	1	1	888	888	888	2		6	7	3	6	3	10		3	888	888	3	1	2	888	888	888	888	888	888	888	888	888	888	888	888	888	888	888	888	888	888	888	888	888	888	888	888	888
2368877201	12/01/2012 22:56:54	12/01/2012 23:46:05	1	36	1	1	888	888	888	4		6	7	3	2	2	5		2	888	888	4	1	3	888	888	888	888	888	888	888	888	888	888	888	888	888	888	888	888	888	888	888	888	888	888	888	888	888
2376823095	12/06/2012 11:55:41	12/06/2012 12:15:20	1	24	1	1	888	888	888	3		6	7	3	11	2	8		2	888	888	1	1	3	888	888	888	888	888	888	888	888	888	888	888	888	888	888	888	888	888	888	888	888	888	888	888	888	888
2365194850	11/29/2012 19:17:10	11/29/2012 19:52:10	1	27	1	1	888	888	888	0	Bachiller, Grado superior y actualmente universida	6	7	3	5	3	4		2	888	888	2	1	3	888	888	888	888	888	888	888	888	888	888	888	888	888	888	888	888	888	888	888	888	888	888	888	888	888
2355737259	11/23/2012 22:27:38	11/23/2012 22:42:27	1	39	1	1	888	888	888	4		5	7	3	3	3	4		2	888	888	5	1	2	888	888	888	888	888	888	888	888	888	888	888	888	888	888	888	888	888	888	888	888	888	888	888	888	888
2317608257	10/31/2012 12:32:31	10/31/2012 12:50:50	1	31	1	1	888	888	888	3		6	7	3	3	3	4		2	888	888	4	1	3	888	888	888	888	888	888	888	888	888	888	888	888	888	888	888	888	888	888	888	888	888	888	888	888	888
2446510911	01/31/2013 06:42:32	01/31/2013 06:54:43	1	32	1	1	888	888	888	4		6	7	3	4	3	4		2	888	888	2	1	3	888	888	888	888	888	888	888	888	888	888	888	888	888	888	888	888	888	888	888	888	888	888	888	888	888
2365363282	11/29/2012 20:28:45	11/29/2012 20:44:59	1	53	1	2	Jamaica	15	3	4		5	7	3	20	3	3		2	888	888	5	1	1	#NULL!	1	#NULL!	#NULL!	#NULL!	#NULL!	#NULL!		2	888	888	888	888	888	888	2	3	888	888	888	888	888	888	888	888
2413360488	01/08/2013 15:39:38	01/08/2013 16:05:09	1	65	1	1	888	888	888	0	Abandones en segundo de Geografia e Histori(FILOSO	4	7	3	1	3	8		2	888	888	3	1	3	888	888	888	888	888	888	888	888	888	888	888	888	888	888	888	888	888	888	888	888	888	888	888	888	888
2367466103	11/30/2012 19:14:28	11/30/2012 19:27:40	1	26	1	1	888	888	888	4		6	7	3	2	3	3		2	888	888	2	1	3	888	888	888	888	888	888	888	888	888	888	888	888	888	888	888	888	888	888	888	888	888	888	888	888	888
2366446746	11/30/2012 09:42:37	11/30/2012 10:00:26	1	26	1	1	888	888	888	4		6	7	3	2	3	8		2	888	888	4	1	3	888	888	888	888	888	888	888	888	888	888	888	888	888	888	888	888	888	888	888	888	888	888	888	888	888
2166538075	10/03/2012 20:31:29	10/03/2012 20:44:24	1	25	1	1	888	888	888	4		6	7	3	2	3	5		2	888	888	3	1	2	888	888	888	888	888	888	888	888	888	888	888	888	888	888	888	888	888	888	888	888	888	888	888	888	888
2369237009	12/02/2012 11:55:18	12/02/2012 12:08:34	1	24	1	1	888	888	888	4		6	7	3	5	3	3		2	888	888	4	3	3	888	888	888	888	888	888	888	888	888	888	888	888	888	888	888	888	888	888	888	888	888	888	888	888	888
2307995712	10/25/2012 12:18:23	10/25/2012 22:00:40	1	40	1	1	888	888	888	3		3	7	3	3	3	4		2	888	888	3	1	2	888	888	888	888	888	888	888	888	888	888	888	888	888	888	888	888	888	888	888	888	888	888	888	888	888
2400135722	12/22/2012 12:50:35	12/22/2012 13:04:59	1	24	1	1	888	888	888	4		6	7	3	5	3	5		2	888	888	3	1	3	888	888	888	888	888	888	888	888	888	888	888	888	888	888	888	888	888	888	888	888	888	888	888	888	888
2411651552	01/07/2013 14:48:07	01/07/2013 15:09:02	1	34	1	1	888	888	888	4		6	7	3	10	3	8		2	888	888	3	1	3	888	888	888	888	888	888	888	888	888	888	888	888	888	888	888	888	888	888	888	888	888	888	888	888	888
2375829754	12/05/2012 20:51:06	12/05/2012 21:01:54	1	39	1	1	888	888	888	4		5	7	3	10	3	8		2	888	888	4	2	2	888	888	888	888	888	888	888	888	888	888	888	888	888	888	888	888	888	888	888	888	888	888	888	888	888
2367735745	11/30/2012 21:26:47	11/30/2012 21:39:23	1	42	1	1	888	888	888	4		5	7	3	4	3	8		2	888	888	4	1	3	888	888	888	888	888	888	888	888	888	888	888	888	888	888	888	888	888	888	888	888	888	888	888	888	888
2395036841	12/18/2012 18:24:11	12/18/2012 18:43:49	1	50	1	2	Paises Bajos	34	3	4		5	7	3	5	3	10		2	888	888	2	2	2	888	888	888	888	888	888	888	888	888	888	888	888	888	888	888	888	888	888	888	888	888	888	888	888	888
2364857695	11/29/2012 16:51:19	11/29/2012 17:11:15	1	26	1	1	888	888	888	3		5	7	3	8	2	1		2	888	888	1	1	3	888	888	888	888	888	888	888	888	888	888	888	888	888	888	888	888	888	888	888	888	888	888	888	888	888
2402047324	12/26/2012 13:22:39	12/26/2012 13:33:26	1	48	1	2	estados unidos	7	3	4		6	7	3	3	3	4		2	888	888	4	1	3	888	888	888	888	888	888	888	888	888	888	888	888	888	888	888	888	888	888	888	888	888	888	888	888	888
2120261060	09/29/2012 06:21:00	09/29/2012 06:29:19	1	27	1	1	888	888	888	4		6	7	3	5	3	5		2	888	888	1	2	3	888	888	888	888	888	888	888	888	888	888	888	888	888	888	888	888	888	888	888	888	888	888	888	888	888
2365338880	11/29/2012 20:18:11	11/29/2012 20:30:35	1	23	1	1	888	888	888	2		6	7	3	1	3	4		2	888	888	4	1	3	888	888	888	888	888	888	888	888	888	888	888	888	888	888	888	888	888	888	888	888	888	888	888	888	888
2320595830	11/01/2012 20:36:14	11/01/2012 20:52:31	1	20	1	1	888	888	888	3		6	7	3	4	2	8		2	888	888	3	1	3	888	888	888	888	888	888	888	888	888	888	888	888	888	888	888	888	888	888	888	888	888	888	888	888	888
2311015257	10/26/2012 21:01:50	10/26/2012 21:23:19	1	23	1	1	888	888	888	0	Grado medio , prueba de acceso a GS y grado superi	5	7	3	8	2	7		2	888	888	2	1	3	888	888	888	888	888	888	888	888	888	888	888	888	888	888	888	888	888	888	888	888	888	888	888	888	888
2451580010	02/04/2013 09:40:49	02/04/2013 09:53:30	1	49	1	2	uruguay	10	3	4		4	7	3	3	3	4		2	888	888	2	2	2	888	888	888	888	888	888	888	888	888	888	888	888	888	888	888	888	888	888	888	888	888	888	888	888	888
2365303785	11/29/2012 20:03:16	11/29/2012 20:18:59	1	39	1	1	888	888	888	4		5	7	3	2	3	8		2	888	888	4	1	3	888	888	888	888	888	888	888	888	888	888	888	888	888	888	888	888	888	888	888	888	888	888	888	888	888
2383286220	12/10/2012 22:07:34	12/10/2012 22:20:36	1	27	1	1	888	888	888	4		6	7	3	1	2	4		2	888	888	2	1	2	888	888	888	888	888	888	888	888	888	888	888	888	888	888	888	888	888	888	888	888	888	888	888	888	888
2400816920	12/23/2012 20:02:44	12/23/2012 20:14:08	1	45	1	2	usa	7	3	4		6	7	3	4	3	4		2	888	888	3	1	3	888	888	888	888	888	888	888	888	888	888	888	888	888	888	888	888	888	888	888	888	888	888	888	888	888
2215382140	10/12/2012 11:17:29	10/12/2012 11:40:01	1	49	1	1	888	888	888	3		4	7	3	18	2	4		2	888	888	2	1	3	888	888	888	888	888	888	888	888	888	888	888	888	888	888	888	888	888	888	888	888	888	888	888	888	888
2411426249	01/07/2013 11:00:44	01/07/2013 11:27:20	1	34	1	2	EEUU	40	2	4		6	7	3	2	2	8		2	888	888	2	1	3	888	888	888	888	888	888	888	888	888	888	888	888	888	888	888	888	888	888	888	888	888	888	888	888	888
2433376783	01/22/2013 21:15:08	01/22/2013 21:27:09	#NULL!	18	1	2	Rep&#250;blica Dominicana	10	3	3		6	7	3	5	2	7		2	888	888	3	1	3	888	888	888	888	888	888	888	888	888	888	888	888	888	888	888	888	888	888	888	888	888	888	888	888	888
2419638260	01/12/2013 18:16:00	01/12/2013 18:25:07	1	45	1	2	EEUU	7	3	4		6	7	3	5	3	1		2	888	888	4	1	3	888	888	888	888	888	888	888	888	888	888	888	888	888	888	888	888	888	888	888	888	888	888	888	888	888
2400158480	12/22/2012 13:50:38	12/22/2012 14:04:37	1	25	1	1	888	888	888	4		6	7	3	4	2	9		2	888	888	4	1	3	888	888	888	888	888	888	888	888	888	888	888	888	888	888	888	888	888	888	888	888	888	888	888	888	888
2400863788	12/23/2012 21:36:51	12/23/2012 22:00:32	1	58	1	2	chile	10	3	3		6	7	3	1	2	4		2	888	888	1	1	3	888	888	888	888	888	888	888	888	888	888	888	888	888	888	888	888	888	888	888	888	888	888	888	888	888
2395677253	12/19/2012 01:05:48	12/19/2012 01:20:19	1	52	1	1	888	888	888	4		6	7	3	3	3	2		2	888	888	2	3	1	#NULL!	#NULL!	#NULL!	1	1	1	#NULL!		2	888	888	888	888	888	888	2	3	888	888	888	888	888	888	888	888
2309283292	10/25/2012 22:21:28	10/25/2012 22:53:48	1	27	1	1	888	888	888	4		5	7	3	4	3	5		2	888	888	2	1	3	888	888	888	888	888	888	888	888	888	888	888	888	888	888	888	888	888	888	888	888	888	888	888	888	888
2220771988	10/13/2012 08:26:29	10/13/2012 08:40:24	1	29	1	2	Polonia	5	3	4		6	7	3	6	2	10		2	888	888	3	1	3	888	888	888	888	888	888	888	888	888	888	888	888	888	888	888	888	888	888	888	888	888	888	888	888	888
2393467979	12/17/2012 19:45:55	12/17/2012 20:59:06	1	36	1	1	888	888	888	3		5	7	3	15	1	3		2	888	888	3	1	3	888	888	888	888	888	888	888	888	888	888	888	888	888	888	888	888	888	888	888	888	888	888	888	888	888
2339704387	11/13/2012 19:46:12	11/13/2012 19:55:57	1	18	1	1	888	888	888	4		6	7	3	3	2	4		2	888	888	1	2	3	888	888	888	888	888	888	888	888	888	888	888	888	888	888	888	888	888	888	888	888	888	888	888	888	888
2371826726	12/03/2012 23:21:21	12/03/2012 23:33:33	1	39	1	1	888	888	888	2		5	7	3	40	2	6		2	888	888	4	1	3	888	888	888	888	888	888	888	888	888	888	888	888	888	888	888	888	888	888	888	888	888	888	888	888	888
2368395158	12/01/2012 12:44:22	12/01/2012 12:56:52	1	20	1	2	PERU	11	3	3		6	7	3	1	3	4		2	888	888	3	1	3	888	888	888	888	888	888	888	888	888	888	888	888	888	888	888	888	888	888	888	888	888	888	888	888	888
2364958204	11/29/2012 17:32:22	11/29/2012 17:42:35	1	31	1	1	888	888	888	3		6	7	3	18	2	4		2	888	888	2	1	3	888	888	888	888	888	888	888	888	888	888	888	888	888	888	888	888	888	888	888	888	888	888	888	888	888
1986455015	09/07/2012 13:39:59	09/07/2012 13:52:46	1	31	1	1	888	888	888	4		6	7	3	10	2	3		2	888	888	1	1	3	888	888	888	888	888	888	888	888	888	888	888	888	888	888	888	888	888	888	888	888	888	888	888	888	888
1987221018	09/07/2012 22:42:53	09/07/2012 22:55:32	1	46	1	1	888	888	888	3		5	7	3	6	3	4		2	888	888	2	1	3	888	888	888	888	888	888	888	888	888	888	888	888	888	888	888	888	888	888	888	888	888	888	888	888	888
1987884217	09/08/2012 22:07:40	09/08/2012 22:25:33	1	29	1	1	888	888	888	2		5	7	3	1	3	5		2	888	888	3	1	3	888	888	888	888	888	888	888	888	888	888	888	888	888	888	888	888	888	888	888	888	888	888	888	888	888
1987910783	09/08/2012 23:04:58	09/08/2012 23:13:49	1	21	1	1	888	888	888	3		6	7	3	2	2	8		2	888	888	2	1	3	888	888	888	888	888	888	888	888	888	888	888	888	888	888	888	888	888	888	888	888	888	888	888	888	888
1987913185	09/08/2012 23:09:47	09/08/2012 23:27:43	1	19	1	1	888	888	888	3		6	7	3	20	1	4		2	888	888	2	1	3	888	888	888	888	888	888	888	888	888	888	888	888	888	888	888	888	888	888	888	888	888	888	888	888	888
1988255000	09/09/2012 16:03:40	09/09/2012 16:24:46	1	19	1	1	888	888	888	3		6	7	3	7	2	3		2	888	888	1	1	3	888	888	888	888	888	888	888	888	888	888	888	888	888	888	888	888	888	888	888	888	888	888	888	888	888
1992667761	09/10/2012 13:14:32	09/10/2012 13:27:04	1	37	1	2	Italia	9	2	4		6	7	3	5	3	10		2	888	888	2	3	3	888	888	888	888	888	888	888	888	888	888	888	888	888	888	888	888	888	888	888	888	888	888	888	888	888
1994244000	09/11/2012 12:47:10	09/11/2012 13:06:30	1	24	1	1	888	888	888	4		5	7	3	18	2	4		2	888	888	3	1	3	888	888	888	888	888	888	888	888	888	888	888	888	888	888	888	888	888	888	888	888	888	888	888	888	888
1996227836	09/12/2012 17:02:47	09/12/2012 17:11:53	1	53	1	1	888	888	888	4		4	7	3	7	3	5		2	888	888	4	1	3	888	888	888	888	888	888	888	888	888	888	888	888	888	888	888	888	888	888	888	888	888	888	888	888	888
1996583648	09/12/2012 20:35:24	09/12/2012 20:44:04	1	28	1	1	888	888	888	4		6	7	3	4	3	3		2	888	888	1	1	3	888	888	888	888	888	888	888	888	888	888	888	888	888	888	888	888	888	888	888	888	888	888	888	888	888
1998813477	09/13/2012 22:10:45	09/13/2012 22:30:24	1	25	1	1	888	888	888	4		6	7	3	3	3	4		2	888	888	2	2	3	888	888	888	888	888	888	888	888	888	888	888	888	888	888	888	888	888	888	888	888	888	888	888	888	888
2000981765	09/14/2012 22:03:50	09/14/2012 22:21:29	1	43	1	1	888	888	888	4		5	7	3	7	2	8		2	888	888	1	1	3	888	888	888	888	888	888	888	888	888	888	888	888	888	888	888	888	888	888	888	888	888	888	888	888	888
2003197832	09/15/2012 15:58:33	09/15/2012 16:05:17	1	26	1	1	888	888	888	4		6	7	3	3	3	8		2	888	888	2	2	3	888	888	888	888	888	888	888	888	888	888	888	888	888	888	888	888	888	888	888	888	888	888	888	888	888
2003787211	09/16/2012 09:58:33	09/16/2012 10:12:17	1	23	1	1	888	888	888	4		5	7	3	1	3	2		2	888	888	3	1	3	888	888	888	888	888	888	888	888	888	888	888	888	888	888	888	888	888	888	888	888	888	888	888	888	888
2009318211	09/18/2012 14:53:37	09/18/2012 15:07:08	1	44	1	1	888	888	888	4		5	7	3	1	3	1		2	888	888	4	1	3	888	888	888	888	888	888	888	888	888	888	888	888	888	888	888	888	888	888	888	888	888	888	888	888	888
2017473365	09/19/2012 12:19:03	09/19/2012 12:37:31	1	24	1	1	888	888	888	4		4	7	3	4	3	5		2	888	888	3	1	3	888	888	888	888	888	888	888	888	888	888	888	888	888	888	888	888	888	888	888	888	888	888	888	888	888
2018387800	09/19/2012 21:14:53	09/19/2012 21:31:27	1	39	1	1	888	888	888	4		5	7	3	12	3	5		2	888	888	1	1	3	888	888	888	888	888	888	888	888	888	888	888	888	888	888	888	888	888	888	888	888	888	888	888	888	888
2022972031	09/20/2012 14:27:35	09/20/2012 14:44:36	1	33	1	1	888	888	888	3		5	7	3	7	2	6		2	888	888	3	1	3	888	888	888	888	888	888	888	888	888	888	888	888	888	888	888	888	888	888	888	888	888	888	888	888	888
2023162685	09/20/2012 16:14:07	09/20/2012 16:23:33	1	24	1	1	888	888	888	3		6	7	3	4	3	4		2	888	888	2	1	3	888	888	888	888	888	888	888	888	888	888	888	888	888	888	888	888	888	888	888	888	888	888	888	888	888
2023170621	09/20/2012 16:18:24	09/20/2012 16:29:10	1	37	1	1	888	888	888	4		5	7	3	4	3	3		2	888	888	3	1	3	888	888	888	888	888	888	888	888	888	888	888	888	888	888	888	888	888	888	888	888	888	888	888	888	888
2023211605	09/20/2012 16:43:10	09/20/2012 16:54:17	1	47	1	2	Francia	43	3	3		4	7	3	2	2	8		2	888	888	1	1	3	888	888	888	888	888	888	888	888	888	888	888	888	888	888	888	888	888	888	888	888	888	888	888	888	888
2023263927	09/20/2012 17:14:37	09/20/2012 17:28:16	1	42	1	1	888	888	888	2		5	7	3	10	3	7		2	888	888	2	1	3	888	888	888	888	888	888	888	888	888	888	888	888	888	888	888	888	888	888	888	888	888	888	888	888	888
2023374989	09/20/2012 18:20:46	09/20/2012 18:34:04	1	21	1	1	888	888	888	3		6	7	3	1	2	4		2	888	888	1	1	3	888	888	888	888	888	888	888	888	888	888	888	888	888	888	888	888	888	888	888	888	888	888	888	888	888
2028991987	09/21/2012 16:05:08	09/21/2012 16:22:51	1	60	1	1	888	888	888	4		4	7	3	17	3	1		2	888	888	3	1	3	888	888	888	888	888	888	888	888	888	888	888	888	888	888	888	888	888	888	888	888	888	888	888	888	888
2029120366	09/21/2012 17:20:23	09/21/2012 17:33:30	1	26	1	2	colombia	4	2	4		6	7	3	5	3	3		2	888	888	3	1	3	888	888	888	888	888	888	888	888	888	888	888	888	888	888	888	888	888	888	888	888	888	888	888	888	888
2030022053	09/22/2012 13:35:09	09/22/2012 13:49:44	1	22	1	2	paraguay	15	3	3		6	7	3	5	3	5		2	888	888	3	2	3	888	888	888	888	888	888	888	888	888	888	888	888	888	888	888	888	888	888	888	888	888	888	888	888	888
2031963325	09/22/2012 19:03:47	09/22/2012 19:22:05	1	35	1	1	888	888	888	3		6	7	3	7	3	4		2	888	888	3	2	2	888	888	888	888	888	888	888	888	888	888	888	888	888	888	888	888	888	888	888	888	888	888	888	888	888
2044422093	09/23/2012 14:11:14	09/23/2012 14:19:16	1	25	1	1	888	888	888	4		5	7	3	4	3	4		2	888	888	2	1	3	888	888	888	888	888	888	888	888	888	888	888	888	888	888	888	888	888	888	888	888	888	888	888	888	888
2052713508	09/24/2012 15:17:39	09/24/2012 15:33:22	1	39	1	2	peru	15	3	2		6	7	3	4	3	4		2	888	888	4	1	3	888	888	888	888	888	888	888	888	888	888	888	888	888	888	888	888	888	888	888	888	888	888	888	888	888
2054047359	09/25/2012 10:59:14	09/25/2012 11:09:10	1	21	1	1	888	888	888	3		6	7	3	2	3	4		2	888	888	1	1	3	888	888	888	888	888	888	888	888	888	888	888	888	888	888	888	888	888	888	888	888	888	888	888	888	888
2114880125	09/28/2012 23:25:36	09/28/2012 23:34:25	1	23	1	1	888	888	888	4		6	7	3	1	3	4		2	888	888	5	3	2	888	888	888	888	888	888	888	888	888	888	888	888	888	888	888	888	888	888	888	888	888	888	888	888	888
2115253538	09/28/2012 23:49:18	09/29/2012 00:07:40	1	30	1	1	888	888	888	4		5	7	3	12	3	1		2	888	888	3	1	3	888	888	888	888	888	888	888	888	888	888	888	888	888	888	888	888	888	888	888	888	888	888	888	888	888
2115645737	09/29/2012 00:25:43	09/29/2012 00:40:07	1	25	1	1	888	888	888	2		5	7	3	9	2	8		2	888	888	5	1	1	#NULL!	#NULL!	1	#NULL!	#NULL!	#NULL!	#NULL!		2	888	888	888	888	888	888	2	3	888	888	888	888	888	888	888	888
2121341995	09/29/2012 07:12:07	09/29/2012 07:26:20	1	21	1	1	888	888	888	3		5	7	3	7	2	8		2	888	888	2	1	3	888	888	888	888	888	888	888	888	888	888	888	888	888	888	888	888	888	888	888	888	888	888	888	888	888
2121521383	09/29/2012 11:07:29	09/29/2012 11:25:08	1	28	1	2	per&#250;	20	3	3		5	7	3	11	3	1		2	888	888	1	1	3	888	888	888	888	888	888	888	888	888	888	888	888	888	888	888	888	888	888	888	888	888	888	888	888	888
2121537008	09/29/2012 11:50:08	09/29/2012 12:04:50	1	20	1	1	888	888	888	3		6	7	3	3	3	1		2	888	888	2	1	3	888	888	888	888	888	888	888	888	888	888	888	888	888	888	888	888	888	888	888	888	888	888	888	888	888
2121572026	09/29/2012 13:06:39	09/29/2012 13:25:07	1	43	1	2	marruecos	39	3	3		6	7	3	10	3	8		2	888	888	3	1	3	888	888	888	888	888	888	888	888	888	888	888	888	888	888	888	888	888	888	888	888	888	888	888	888	888
2121662401	09/29/2012 15:32:48	09/29/2012 15:48:03	1	23	1	1	888	888	888	4		6	7	3	7	2	4		2	888	888	1	1	3	888	888	888	888	888	888	888	888	888	888	888	888	888	888	888	888	888	888	888	888	888	888	888	888	888
2121667889	09/29/2012 15:40:19	09/29/2012 15:56:29	1	25	1	1	888	888	888	4		5	7	3	1	3	2		2	888	888	1	1	1	1	1	#NULL!	#NULL!	#NULL!	#NULL!	#NULL!		2	888	888	888	888	888	888	2	3	888	888	888	888	888	888	888	888
2127092180	09/29/2012 18:57:55	09/29/2012 19:11:41	1	39	1	1	888	888	888	2		5	7	3	5	3	4		2	888	888	3	1	3	888	888	888	888	888	888	888	888	888	888	888	888	888	888	888	888	888	888	888	888	888	888	888	888	888
2128569131	09/29/2012 20:40:22	09/29/2012 20:51:39	1	31	1	1	888	888	888	4		6	7	3	1	3	4		2	888	888	2	3	3	888	888	888	888	888	888	888	888	888	888	888	888	888	888	888	888	888	888	888	888	888	888	888	888	888
2132613104	09/29/2012 22:42:53	09/29/2012 22:51:25	1	24	1	1	888	888	888	4		6	7	3	5	2	8		2	888	888	1	2	3	888	888	888	888	888	888	888	888	888	888	888	888	888	888	888	888	888	888	888	888	888	888	888	888	888
2140798358	09/30/2012 07:34:23	09/30/2012 08:16:43	1	59	1	2	Alemania	26	3	4		6	7	3	2	3	4		2	888	888	2	1	3	888	888	888	888	888	888	888	888	888	888	888	888	888	888	888	888	888	888	888	888	888	888	888	888	888
2140846878	09/30/2012 07:36:29	09/30/2012 07:49:38	1	48	1	1	888	888	888	4		4	7	3	23	2	3		2	888	888	3	1	3	888	888	888	888	888	888	888	888	888	888	888	888	888	888	888	888	888	888	888	888	888	888	888	888	888
2140902549	09/30/2012 07:49:00	09/30/2012 08:14:25	1	62	1	1	888	888	888	4		6	7	3	2	3	5		2	888	888	2	3	2	888	888	888	888	888	888	888	888	888	888	888	888	888	888	888	888	888	888	888	888	888	888	888	888	888
2141758799	09/30/2012 10:08:34	09/30/2012 10:19:39	1	27	3	1	888	888	888	3		5	7	3	2	3	4		2	888	888	3	2	2	888	888	888	888	888	888	888	888	888	888	888	888	888	888	888	888	888	888	888	888	888	888	888	888	888
2142202335	09/30/2012 16:18:08	09/30/2012 16:28:57	1	25	1	1	888	888	888	4		6	7	3	2	3	5		2	888	888	3	2	1	#NULL!	1	#NULL!	#NULL!	#NULL!	#NULL!	#NULL!		1	1	888	888	888	888	888	2	1	2	3	1		1	2	2	1
2142227828	09/30/2012 16:49:09	09/30/2012 17:02:05	1	35	1	2	M&#201;XICO	5	3	0	MATER ADMON. EMPRESAS	6	7	3	6	3	5		2	888	888	1	1	3	888	888	888	888	888	888	888	888	888	888	888	888	888	888	888	888	888	888	888	888	888	888	888	888	888
2143605323	09/30/2012 18:03:26	09/30/2012 18:13:14	1	41	1	1	888	888	888	3		4	7	3	20	3	3		2	888	888	4	1	3	888	888	888	888	888	888	888	888	888	888	888	888	888	888	888	888	888	888	888	888	888	888	888	888	888
2149831724	09/30/2012 20:27:42	09/30/2012 20:50:53	#NULL!	33	1	1	888	888	888	3		6	7	3	5	3	4		2	888	888	3	1	3	888	888	888	888	888	888	888	888	888	888	888	888	888	888	888	888	888	888	888	888	888	888	888	888	888
2149872368	09/30/2012 21:28:04	09/30/2012 21:42:19	1	32	1	1	888	888	888	4		6	7	3	4	3	8		2	888	888	2	1	3	888	888	888	888	888	888	888	888	888	888	888	888	888	888	888	888	888	888	888	888	888	888	888	888	888
2158450534	10/01/2012 10:02:38	10/01/2012 10:17:34	1	44	1	1	888	888	888	2		5	7	3	1	2	8		2	888	888	1	2	3	888	888	888	888	888	888	888	888	888	888	888	888	888	888	888	888	888	888	888	888	888	888	888	888	888
2161801764	10/01/2012 19:18:07	10/01/2012 19:30:26	1	26	1	1	888	888	888	2		5	7	3	2	2	6		2	888	888	1	1	3	888	888	888	888	888	888	888	888	888	888	888	888	888	888	888	888	888	888	888	888	888	888	888	888	888
2162804326	10/01/2012 17:23:15	10/01/2012 21:31:31	1	25	1	1	888	888	888	4		5	7	3	8	2	10		2	888	888	2	1	3	888	888	888	888	888	888	888	888	888	888	888	888	888	888	888	888	888	888	888	888	888	888	888	888	888
2163929878	10/02/2012 14:58:03	10/02/2012 15:07:02	1	32	1	1	888	888	888	3		3	7	3	1	3	5		2	888	888	4	1	3	888	888	888	888	888	888	888	888	888	888	888	888	888	888	888	888	888	888	888	888	888	888	888	888	888
2164195226	10/02/2012 16:55:44	10/02/2012 17:04:32	1	28	1	1	888	888	888	4		5	7	3	1	3	7		2	888	888	3	1	3	888	888	888	888	888	888	888	888	888	888	888	888	888	888	888	888	888	888	888	888	888	888	888	888	888
2164833964	10/02/2012 21:23:52	10/02/2012 22:24:54	1	26	1	1	888	888	888	0	Grado medio de Cocina	6	7	3	22	2	6		2	888	888	3	1	3	888	888	888	888	888	888	888	888	888	888	888	888	888	888	888	888	888	888	888	888	888	888	888	888	888
2164970524	10/02/2012 23:51:55	10/03/2012 00:07:05	1	26	1	1	888	888	888	3		6	7	3	2	3	4		2	888	888	1	1	3	888	888	888	888	888	888	888	888	888	888	888	888	888	888	888	888	888	888	888	888	888	888	888	888	888
2165575866	10/03/2012 12:40:26	10/03/2012 12:52:45	1	20	1	1	888	888	888	3		6	7	3	1	3	8		2	888	888	1	1	1	#NULL!	#NULL!	1	#NULL!	#NULL!	#NULL!	#NULL!		2	888	888	888	888	888	888	2	3	888	888	888	888	888	888	888	888
2166118406	10/03/2012 17:04:50	10/03/2012 17:21:35	1	32	1	1	888	888	888	2		5	7	3	3	3	8		2	888	888	1	1	3	888	888	888	888	888	888	888	888	888	888	888	888	888	888	888	888	888	888	888	888	888	888	888	888	888
2168041222	10/04/2012 17:48:48	10/04/2012 17:57:00	1	22	1	1	888	888	888	3		6	7	3	1	3	4		2	888	888	3	1	3	888	888	888	888	888	888	888	888	888	888	888	888	888	888	888	888	888	888	888	888	888	888	888	888	888
2169134750	10/04/2012 22:49:57	10/04/2012 23:21:58	1	44	1	1	888	888	888	3		6	7	3	9	3	1		2	888	888	3	1	3	888	888	888	888	888	888	888	888	888	888	888	888	888	888	888	888	888	888	888	888	888	888	888	888	888
2169138879	10/04/2012 22:51:56	10/04/2012 23:15:35	1	29	1	2	italia	10	3	4		4	7	3	3	3	5		2	888	888	3	3	3	888	888	888	888	888	888	888	888	888	888	888	888	888	888	888	888	888	888	888	888	888	888	888	888	888
2176335295	10/05/2012 10:54:45	10/05/2012 11:04:40	1	30	1	1	888	888	888	4		5	7	3	2	3	8		2	888	888	5	1	3	888	888	888	888	888	888	888	888	888	888	888	888	888	888	888	888	888	888	888	888	888	888	888	888	888
2176367664	10/05/2012 11:33:53	10/05/2012 11:51:29	1	35	1	1	888	888	888	2		6	7	3	2	3	4		2	888	888	2	1	3	888	888	888	888	888	888	888	888	888	888	888	888	888	888	888	888	888	888	888	888	888	888	888	888	888
2177458173	10/05/2012 20:39:05	10/05/2012 20:49:00	1	26	1	1	888	888	888	4		6	7	3	3	2	4		2	888	888	2	1	3	888	888	888	888	888	888	888	888	888	888	888	888	888	888	888	888	888	888	888	888	888	888	888	888	888
2178169715	10/05/2012 22:04:27	10/05/2012 22:15:09	1	30	1	1	888	888	888	4		5	7	3	1	3	4		2	888	888	2	1	3	888	888	888	888	888	888	888	888	888	888	888	888	888	888	888	888	888	888	888	888	888	888	888	888	888
2179623300	10/06/2012 11:30:45	10/06/2012 11:41:51	1	25	1	1	888	888	888	4		6	7	3	3	3	4		2	888	888	5	1	3	888	888	888	888	888	888	888	888	888	888	888	888	888	888	888	888	888	888	888	888	888	888	888	888	888
2179757789	10/06/2012 15:15:13	10/06/2012 15:26:25	1	40	1	1	888	888	888	4		6	7	3	1	3	4		2	888	888	2	1	3	888	888	888	888	888	888	888	888	888	888	888	888	888	888	888	888	888	888	888	888	888	888	888	888	888
2180124339	10/07/2012 01:53:13	10/07/2012 02:04:09	1	48	1	1	888	888	888	3		6	7	3	15	3	1		2	888	888	4	1	3	888	888	888	888	888	888	888	888	888	888	888	888	888	888	888	888	888	888	888	888	888	888	888	888	888
2180200837	10/07/2012 06:19:17	10/07/2012 06:28:00	1	25	1	2	Colombia	1	3	4		5	7	3	11	2	8		2	888	888	2	1	3	888	888	888	888	888	888	888	888	888	888	888	888	888	888	888	888	888	888	888	888	888	888	888	888	888
2180346539	10/07/2012 13:40:15	10/07/2012 13:51:28	1	21	1	1	888	888	888	3		6	7	3	1	3	8		2	888	888	2	1	3	888	888	888	888	888	888	888	888	888	888	888	888	888	888	888	888	888	888	888	888	888	888	888	888	888
2180554077	10/07/2012 18:52:26	10/07/2012 19:07:55	1	31	1	1	888	888	888	4		3	7	3	12	3	4		2	888	888	5	1	3	888	888	888	888	888	888	888	888	888	888	888	888	888	888	888	888	888	888	888	888	888	888	888	888	888
2180602328	10/07/2012 20:09:07	10/07/2012 20:14:28	1	37	1	1	888	888	888	4		6	7	3	1	3	8		2	888	888	2	1	3	888	888	888	888	888	888	888	888	888	888	888	888	888	888	888	888	888	888	888	888	888	888	888	888	888
2181709326	10/08/2012 17:01:10	10/08/2012 17:15:48	1	27	1	1	888	888	888	4		6	7	3	1	3	4		2	888	888	2	1	3	888	888	888	888	888	888	888	888	888	888	888	888	888	888	888	888	888	888	888	888	888	888	888	888	888
2183866452	10/09/2012 17:25:53	10/09/2012 17:33:05	1	47	1	2	EH	47	3	4		3	7	3	15	3	8		2	888	888	4	2	3	888	888	888	888	888	888	888	888	888	888	888	888	888	888	888	888	888	888	888	888	888	888	888	888	888
2185127538	10/09/2012 19:42:19	10/09/2012 19:52:34	1	44	1	1	888	888	888	4		5	7	3	8	2	10		2	888	888	1	1	3	888	888	888	888	888	888	888	888	888	888	888	888	888	888	888	888	888	888	888	888	888	888	888	888	888
2185335116	10/09/2012 21:28:55	10/09/2012 21:44:34	1	44	1	1	888	888	888	3		6	7	3	2	3	10		2	888	888	2	1	2	888	888	888	888	888	888	888	888	888	888	888	888	888	888	888	888	888	888	888	888	888	888	888	888	888
2185475319	10/09/2012 23:04:37	10/09/2012 23:12:48	1	43	1	2	colombia	6	3	4		6	7	3	15	3	8		2	888	888	1	1	3	888	888	888	888	888	888	888	888	888	888	888	888	888	888	888	888	888	888	888	888	888	888	888	888	888
2196354664	10/10/2012 12:56:12	10/10/2012 13:13:15	1	23	1	1	888	888	888	2		6	7	3	4	3	8		2	888	888	1	1	3	888	888	888	888	888	888	888	888	888	888	888	888	888	888	888	888	888	888	888	888	888	888	888	888	888
2196532753	10/10/2012 14:25:32	10/10/2012 14:44:28	1	49	1	2	argentina	40	3	4		5	7	3	28	3	1		2	888	888	3	1	3	888	888	888	888	888	888	888	888	888	888	888	888	888	888	888	888	888	888	888	888	888	888	888	888	888
2196588979	10/10/2012 14:52:43	10/10/2012 15:08:12	1	20	3	1	888	888	888	3		5	7	3	2	3	10		2	888	888	4	1	2	888	888	888	888	888	888	888	888	888	888	888	888	888	888	888	888	888	888	888	888	888	888	888	888	888
2197506919	10/10/2012 16:31:23	10/10/2012 16:47:03	1	24	1	1	888	888	888	2		6	7	3	3	2	4		2	888	888	3	1	3	888	888	888	888	888	888	888	888	888	888	888	888	888	888	888	888	888	888	888	888	888	888	888	888	888
2198788599	10/10/2012 18:53:06	10/10/2012 19:19:09	1	38	1	1	888	888	888	2		6	7	3	5	3	4		2	888	888	3	1	3	888	888	888	888	888	888	888	888	888	888	888	888	888	888	888	888	888	888	888	888	888	888	888	888	888
2199132196	10/10/2012 20:24:14	10/10/2012 20:34:20	1	30	1	1	888	888	888	4		6	7	3	1	2	10		2	888	888	4	1	3	888	888	888	888	888	888	888	888	888	888	888	888	888	888	888	888	888	888	888	888	888	888	888	888	888
2205518230	10/11/2012 16:36:07	10/11/2012 16:45:49	1	25	1	1	888	888	888	4		6	7	3	3	3	4		2	888	888	3	1	3	888	888	888	888	888	888	888	888	888	888	888	888	888	888	888	888	888	888	888	888	888	888	888	888	888
2210142277	10/11/2012 23:02:03	10/11/2012 23:16:54	1	23	1	1	888	888	888	3		6	7	3	1	3	1		2	888	888	4	1	3	888	888	888	888	888	888	888	888	888	888	888	888	888	888	888	888	888	888	888	888	888	888	888	888	888
2215387604	10/12/2012 11:23:45	10/12/2012 11:35:57	1	21	1	1	888	888	888	4		5	7	3	1	3	4		2	888	888	1	1	3	888	888	888	888	888	888	888	888	888	888	888	888	888	888	888	888	888	888	888	888	888	888	888	888	888
2215404151	10/12/2012 11:41:23	10/12/2012 11:54:06	1	29	1	1	888	888	888	2		6	7	3	1	3	4		2	888	888	3	1	3	888	888	888	888	888	888	888	888	888	888	888	888	888	888	888	888	888	888	888	888	888	888	888	888	888
2215542863	10/12/2012 13:21:53	10/12/2012 13:52:10	1	40	1	1	888	888	888	3		6	7	3	2	3	4		2	888	888	3	1	3	888	888	888	888	888	888	888	888	888	888	888	888	888	888	888	888	888	888	888	888	888	888	888	888	888
2215672964	10/12/2012 14:32:29	10/12/2012 14:49:18	1	34	1	1	888	888	888	2		6	7	3	6	2	4		2	888	888	5	1	3	888	888	888	888	888	888	888	888	888	888	888	888	888	888	888	888	888	888	888	888	888	888	888	888	888
2217102906	10/12/2012 18:59:28	10/12/2012 19:06:41	1	29	1	2	Mexico	10	1	4		6	7	3	1	2	1		2	888	888	1	1	3	888	888	888	888	888	888	888	888	888	888	888	888	888	888	888	888	888	888	888	888	888	888	888	888	888
2218219727	10/12/2012 20:47:49	10/12/2012 20:58:51	1	23	1	1	888	888	888	4		6	7	3	4	2	4		2	888	888	1	1	3	888	888	888	888	888	888	888	888	888	888	888	888	888	888	888	888	888	888	888	888	888	888	888	888	888
2218298692	10/12/2012 21:44:21	10/12/2012 21:54:34	1	26	1	2	peru	3	3	4		6	7	3	3	3	5		2	888	888	4	1	3	888	888	888	888	888	888	888	888	888	888	888	888	888	888	888	888	888	888	888	888	888	888	888	888	888
2220737849	10/13/2012 06:25:42	10/13/2012 06:37:44	1	29	1	1	888	888	888	3		6	7	3	6	2	4		2	888	888	1	1	3	888	888	888	888	888	888	888	888	888	888	888	888	888	888	888	888	888	888	888	888	888	888	888	888	888
2220784559	10/13/2012 09:07:49	10/13/2012 09:23:04	1	32	1	1	888	888	888	3		6	7	3	3	3	3		2	888	888	2	1	3	888	888	888	888	888	888	888	888	888	888	888	888	888	888	888	888	888	888	888	888	888	888	888	888	888
2220849928	10/13/2012 12:05:56	10/13/2012 12:21:18	1	50	1	1	888	888	888	4		6	7	3	8	3	5		2	888	888	3	1	3	888	888	888	888	888	888	888	888	888	888	888	888	888	888	888	888	888	888	888	888	888	888	888	888	888
2220886017	10/13/2012 13:13:22	10/13/2012 14:06:33	1	25	1	1	888	888	888	4		6	7	3	5	3	5		2	888	888	1	3	1	#NULL!	1	#NULL!	#NULL!	#NULL!	#NULL!	#NULL!		2	888	888	888	888	888	888	2	3	888	888	888	888	888	888	888	888
2221414608	10/13/2012 17:30:25	10/13/2012 17:45:11	1	27	1	2	Per&#250;	5	3	3		5	7	3	2	2	10		2	888	888	1	1	3	888	888	888	888	888	888	888	888	888	888	888	888	888	888	888	888	888	888	888	888	888	888	888	888	888
2222606358	10/13/2012 14:08:31	10/13/2012 22:48:10	1	27	1	1	888	888	888	0	Posgrado	6	7	3	10	2	10		2	888	888	5	1	3	888	888	888	888	888	888	888	888	888	888	888	888	888	888	888	888	888	888	888	888	888	888	888	888	888
2222607220	10/13/2012 22:29:40	10/13/2012 22:46:32	1	23	1	1	888	888	888	4		6	7	3	6	2	8		2	888	888	3	1	3	888	888	888	888	888	888	888	888	888	888	888	888	888	888	888	888	888	888	888	888	888	888	888	888	888
2224445326	10/14/2012 02:57:03	10/14/2012 03:15:50	1	24	1	2	venezuela	7	3	3		6	7	3	3	3	8		2	888	888	3	1	3	888	888	888	888	888	888	888	888	888	888	888	888	888	888	888	888	888	888	888	888	888	888	888	888	888
2230029186	10/14/2012 07:34:36	10/14/2012 07:49:48	1	27	1	1	888	888	888	0	2 a&#241;os de estudios universitarios	6	7	3	12	2	4		2	888	888	3	1	3	888	888	888	888	888	888	888	888	888	888	888	888	888	888	888	888	888	888	888	888	888	888	888	888	888
2230061465	10/14/2012 09:47:58	10/14/2012 09:56:06	1	33	1	1	888	888	888	4		6	7	3	2	2	4		2	888	888	2	1	3	888	888	888	888	888	888	888	888	888	888	888	888	888	888	888	888	888	888	888	888	888	888	888	888	888
2230102769	10/14/2012 12:08:43	10/14/2012 12:18:48	1	27	1	1	888	888	888	4		5	7	3	3	3	8		2	888	888	3	1	3	888	888	888	888	888	888	888	888	888	888	888	888	888	888	888	888	888	888	888	888	888	888	888	888	888
2230112329	10/14/2012 12:35:19	10/14/2012 12:47:39	1	46	1	1	888	888	888	4		5	7	3	5	3	5		2	888	888	2	1	3	888	888	888	888	888	888	888	888	888	888	888	888	888	888	888	888	888	888	888	888	888	888	888	888	888
2230116187	10/14/2012 12:45:21	10/14/2012 12:56:55	1	55	1	1	888	888	888	4		4	7	3	10	2	10		2	888	888	1	1	3	888	888	888	888	888	888	888	888	888	888	888	888	888	888	888	888	888	888	888	888	888	888	888	888	888
2245818257	10/14/2012 20:18:04	10/14/2012 20:27:20	1	24	1	2	COLOMBIA	1	3	0	DOCTORADO	5	7	3	2	3	5		2	888	888	1	1	3	888	888	888	888	888	888	888	888	888	888	888	888	888	888	888	888	888	888	888	888	888	888	888	888	888
2257804350	10/15/2012 04:04:05	10/15/2012 04:21:38	1	33	1	1	888	888	888	3		6	7	3	2	2	1		2	888	888	3	1	3	888	888	888	888	888	888	888	888	888	888	888	888	888	888	888	888	888	888	888	888	888	888	888	888	888
2260057767	10/15/2012 14:08:44	10/15/2012 15:44:17	1	30	1	2	Colombia	10	2	4		5	7	3	2	3	9		2	888	888	4	1	3	888	888	888	888	888	888	888	888	888	888	888	888	888	888	888	888	888	888	888	888	888	888	888	888	888
2260424657	10/15/2012 16:50:26	10/15/2012 16:59:21	1	22	1	1	888	888	888	3		6	7	3	9	2	7		2	888	888	2	1	3	888	888	888	888	888	888	888	888	888	888	888	888	888	888	888	888	888	888	888	888	888	888	888	888	888
2260481287	10/15/2012 17:17:20	10/15/2012 17:27:55	1	27	1	1	888	888	888	4		6	7	3	5	3	10		2	888	888	3	1	3	888	888	888	888	888	888	888	888	888	888	888	888	888	888	888	888	888	888	888	888	888	888	888	888	888
2261634814	10/15/2012 20:05:25	10/15/2012 20:15:26	1	49	1	1	888	888	888	4		3	7	3	6	2	1		2	888	888	4	1	3	888	888	888	888	888	888	888	888	888	888	888	888	888	888	888	888	888	888	888	888	888	888	888	888	888
2261887972	10/15/2012 22:24:49	10/15/2012 22:41:26	1	30	1	1	888	888	888	4		6	7	3	1	3	8		2	888	888	2	1	3	888	888	888	888	888	888	888	888	888	888	888	888	888	888	888	888	888	888	888	888	888	888	888	888	888
2263090773	10/16/2012 14:22:41	10/16/2012 14:43:33	1	28	1	2	republica dominicana	5	3	3		6	7	3	4	2	8		2	888	888	1	2	3	888	888	888	888	888	888	888	888	888	888	888	888	888	888	888	888	888	888	888	888	888	888	888	888	888
2263468520	10/16/2012 17:15:42	10/16/2012 17:34:00	1	29	1	1	888	888	888	2		6	7	3	7	3	4		2	888	888	3	2	3	888	888	888	888	888	888	888	888	888	888	888	888	888	888	888	888	888	888	888	888	888	888	888	888	888
2263481732	10/16/2012 17:22:18	10/16/2012 17:31:33	1	44	1	1	888	888	888	4		6	7	3	9	3	1		2	888	888	3	1	3	888	888	888	888	888	888	888	888	888	888	888	888	888	888	888	888	888	888	888	888	888	888	888	888	888
2263623851	10/16/2012 18:26:33	10/16/2012 18:40:08	1	32	1	1	888	888	888	4		6	7	3	5	3	5		2	888	888	4	1	3	888	888	888	888	888	888	888	888	888	888	888	888	888	888	888	888	888	888	888	888	888	888	888	888	888
2266972876	10/17/2012 12:07:44	10/17/2012 12:15:58	1	22	1	1	888	888	888	4		6	7	3	6	2	4		2	888	888	2	1	3	888	888	888	888	888	888	888	888	888	888	888	888	888	888	888	888	888	888	888	888	888	888	888	888	888
2267082797	10/17/2012 13:15:16	10/17/2012 13:24:28	1	26	1	1	888	888	888	4		6	7	3	1	3	4		2	888	888	2	1	3	888	888	888	888	888	888	888	888	888	888	888	888	888	888	888	888	888	888	888	888	888	888	888	888	888
2267340873	10/17/2012 15:10:12	10/17/2012 15:28:25	1	31	1	1	888	888	888	3		6	7	3	7	3	8		2	888	888	4	1	3	888	888	888	888	888	888	888	888	888	888	888	888	888	888	888	888	888	888	888	888	888	888	888	888	888
2267411619	10/17/2012 15:40:08	10/17/2012 15:53:34	1	29	1	1	888	888	888	2		6	7	3	2	3	10		2	888	888	2	1	3	888	888	888	888	888	888	888	888	888	888	888	888	888	888	888	888	888	888	888	888	888	888	888	888	888
2268015115	10/17/2012 20:17:13	10/17/2012 20:45:41	1	27	1	1	888	888	888	4		6	7	3	6	2	4		2	888	888	1	1	3	888	888	888	888	888	888	888	888	888	888	888	888	888	888	888	888	888	888	888	888	888	888	888	888	888
2268115328	10/17/2012 21:07:24	10/17/2012 21:15:08	1	30	1	1	888	888	888	4		6	7	3	1	3	4		2	888	888	1	1	3	888	888	888	888	888	888	888	888	888	888	888	888	888	888	888	888	888	888	888	888	888	888	888	888	888
2268949140	10/18/2012 03:57:06	10/18/2012 04:14:10	1	32	1	2	Mexico	1	2	4		6	7	3	12	2	8		2	888	888	2	3	2	888	888	888	888	888	888	888	888	888	888	888	888	888	888	888	888	888	888	888	888	888	888	888	888	888
2269156079	10/18/2012 07:20:12	10/18/2012 07:44:24	1	37	1	1	888	888	888	4		4	7	3	1	3	5		2	888	888	2	1	3	888	888	888	888	888	888	888	888	888	888	888	888	888	888	888	888	888	888	888	888	888	888	888	888	888
2270389358	10/18/2012 15:29:20	10/18/2012 15:40:36	1	21	1	2	alemania	21	3	3		6	7	3	8	2	4		2	888	888	3	2	3	888	888	888	888	888	888	888	888	888	888	888	888	888	888	888	888	888	888	888	888	888	888	888	888	888
2271211577	10/18/2012 18:52:50	10/18/2012 19:04:43	1	37	1	1	888	888	888	4		3	7	3	2	3	10		2	888	888	4	2	3	888	888	888	888	888	888	888	888	888	888	888	888	888	888	888	888	888	888	888	888	888	888	888	888	888
2272870668	10/18/2012 20:47:16	10/18/2012 20:57:19	1	31	1	1	888	888	888	4		5	7	3	17	2	8		2	888	888	1	1	3	888	888	888	888	888	888	888	888	888	888	888	888	888	888	888	888	888	888	888	888	888	888	888	888	888
2273373380	10/18/2012 21:02:30	10/18/2012 21:16:16	1	50	1	1	888	888	888	4		4	7	3	3	3	8		2	888	888	3	1	3	888	888	888	888	888	888	888	888	888	888	888	888	888	888	888	888	888	888	888	888	888	888	888	888	888
2278350989	10/19/2012 04:31:45	10/19/2012 04:44:12	1	54	1	1	888	888	888	4		6	7	3	20	3	4		2	888	888	1	1	3	888	888	888	888	888	888	888	888	888	888	888	888	888	888	888	888	888	888	888	888	888	888	888	888	888
2283473697	10/19/2012 17:00:41	10/19/2012 17:09:35	1	24	1	1	888	888	888	4		6	7	3	3	2	3		2	888	888	1	1	3	888	888	888	888	888	888	888	888	888	888	888	888	888	888	888	888	888	888	888	888	888	888	888	888	888
2286823295	10/19/2012 19:44:24	10/19/2012 20:02:08	1	54	1	1	888	888	888	0	doctorado	5	7	3	4	3	3		2	888	888	3	1	3	888	888	888	888	888	888	888	888	888	888	888	888	888	888	888	888	888	888	888	888	888	888	888	888	888
2291313895	10/20/2012 08:26:07	10/20/2012 08:36:37	1	36	1	1	888	888	888	4		6	7	3	2	3	4		2	888	888	1	1	3	888	888	888	888	888	888	888	888	888	888	888	888	888	888	888	888	888	888	888	888	888	888	888	888	888
2291322040	10/20/2012 08:46:50	10/20/2012 09:01:17	1	56	1	1	888	888	888	3		6	7	3	3	3	8		2	888	888	3	2	3	888	888	888	888	888	888	888	888	888	888	888	888	888	888	888	888	888	888	888	888	888	888	888	888	888
2293169189	10/20/2012 19:51:24	10/20/2012 20:14:15	1	24	1	1	888	888	888	4		5	7	3	3	3	4		2	888	888	3	2	3	888	888	888	888	888	888	888	888	888	888	888	888	888	888	888	888	888	888	888	888	888	888	888	888	888
2293232915	10/20/2012 21:30:33	10/20/2012 21:44:46	1	39	1	1	888	888	888	4		4	7	3	8	2	8		2	888	888	3	1	3	888	888	888	888	888	888	888	888	888	888	888	888	888	888	888	888	888	888	888	888	888	888	888	888	888
2293246753	10/20/2012 21:53:25	10/20/2012 22:07:48	1	24	1	1	888	888	888	3		6	7	3	1	3	2		2	888	888	1	1	3	888	888	888	888	888	888	888	888	888	888	888	888	888	888	888	888	888	888	888	888	888	888	888	888	888
2297192086	10/21/2012 10:53:08	10/21/2012 11:06:11	1	30	1	1	888	888	888	3		5	7	3	1	3	8		2	888	888	2	1	3	888	888	888	888	888	888	888	888	888	888	888	888	888	888	888	888	888	888	888	888	888	888	888	888	888
2297387392	10/21/2012 11:49:14	10/21/2012 12:17:02	1	42	1	1	888	888	888	4		5	7	3	4	3	4		2	888	888	3	2	3	888	888	888	888	888	888	888	888	888	888	888	888	888	888	888	888	888	888	888	888	888	888	888	888	888
2297478144	10/21/2012 14:05:20	10/21/2012 14:20:50	1	32	1	1	888	888	888	4		4	7	3	5	3	1		2	888	888	1	2	2	888	888	888	888	888	888	888	888	888	888	888	888	888	888	888	888	888	888	888	888	888	888	888	888	888
2297494196	10/21/2012 14:34:08	10/21/2012 14:43:41	1	23	1	2	belgica	0	1	4		5	7	3	2	3	3		2	888	888	2	1	3	888	888	888	888	888	888	888	888	888	888	888	888	888	888	888	888	888	888	888	888	888	888	888	888	888
2299965071	10/21/2012 22:40:14	10/21/2012 22:47:35	1	31	1	1	888	888	888	4		5	7	3	6	3	4		2	888	888	3	1	3	888	888	888	888	888	888	888	888	888	888	888	888	888	888	888	888	888	888	888	888	888	888	888	888	888
2300550893	10/22/2012 11:32:31	10/22/2012 11:40:10	1	34	1	1	888	888	888	4		3	7	3	3	3	5		2	888	888	3	1	3	888	888	888	888	888	888	888	888	888	888	888	888	888	888	888	888	888	888	888	888	888	888	888	888	888
2301288895	10/22/2012 17:43:39	10/22/2012 17:56:21	1	23	1	1	888	888	888	3		6	7	3	1	3	4		2	888	888	2	1	2	888	888	888	888	888	888	888	888	888	888	888	888	888	888	888	888	888	888	888	888	888	888	888	888	888
2301452665	10/22/2012 18:56:23	10/22/2012 19:08:14	1	45	1	2	francia	17	3	2		6	7	3	18	3	5		2	888	888	3	1	3	888	888	888	888	888	888	888	888	888	888	888	888	888	888	888	888	888	888	888	888	888	888	888	888	888
2301494502	10/22/2012 19:15:12	10/22/2012 19:24:57	1	35	1	1	888	888	888	3		5	7	3	12	2	5		2	888	888	1	1	1	#NULL!	1	#NULL!	#NULL!	#NULL!	#NULL!	#NULL!		1	1	888	888	888	888	888	2	1		#NULL!	#NULL!		#NULL!	#NULL!	#NULL!	#NULL!
2301548135	10/22/2012 19:40:29	10/22/2012 19:57:08	1	25	1	2	colombia	5	3	3		6	7	3	5	3	5		2	888	888	4	1	3	888	888	888	888	888	888	888	888	888	888	888	888	888	888	888	888	888	888	888	888	888	888	888	888	888
2301629636	10/22/2012 20:17:52	10/22/2012 20:45:24	1	37	1	1	888	888	888	4		5	7	3	1	3	10		2	888	888	1	1	3	888	888	888	888	888	888	888	888	888	888	888	888	888	888	888	888	888	888	888	888	888	888	888	888	888
2301668418	10/22/2012 20:35:48	10/22/2012 20:54:56	1	34	1	2	Per&#250;	6	3	3		6	7	3	2	3	4		2	888	888	2	1	3	888	888	888	888	888	888	888	888	888	888	888	888	888	888	888	888	888	888	888	888	888	888	888	888	888
2301859834	10/22/2012 22:26:08	10/22/2012 22:40:00	1	25	1	1	888	888	888	4		6	7	3	1	3	3		2	888	888	1	1	3	888	888	888	888	888	888	888	888	888	888	888	888	888	888	888	888	888	888	888	888	888	888	888	888	888
2301998522	10/23/2012 00:11:15	10/23/2012 00:22:02	1	47	1	1	888	888	888	1		4	7	3	8	3	7		2	888	888	3	1	3	888	888	888	888	888	888	888	888	888	888	888	888	888	888	888	888	888	888	888	888	888	888	888	888	888
2302498524	10/23/2012 10:17:28	10/23/2012 10:29:49	1	26	1	1	888	888	888	4		6	7	3	5	3	10		2	888	888	3	1	3	888	888	888	888	888	888	888	888	888	888	888	888	888	888	888	888	888	888	888	888	888	888	888	888	888
2302695788	10/23/2012 12:58:40	10/23/2012 13:50:24	1	42	1	1	888	888	888	2		6	7	3	2	3	8		2	888	888	2	1	3	888	888	888	888	888	888	888	888	888	888	888	888	888	888	888	888	888	888	888	888	888	888	888	888	888
2302699344	10/23/2012 13:00:25	10/23/2012 13:16:01	1	24	1	1	888	888	888	2		6	7	3	5	3	5		2	888	888	3	1	3	888	888	888	888	888	888	888	888	888	888	888	888	888	888	888	888	888	888	888	888	888	888	888	888	888
2302816902	10/23/2012 13:58:11	10/23/2012 14:09:44	1	26	1	1	888	888	888	4		6	7	3	1	3	4		2	888	888	3	1	3	888	888	888	888	888	888	888	888	888	888	888	888	888	888	888	888	888	888	888	888	888	888	888	888	888
2302877645	10/23/2012 14:24:51	10/23/2012 14:36:40	1	55	1	1	888	888	888	4		5	7	3	20	3	8		2	888	888	5	1	3	888	888	888	888	888	888	888	888	888	888	888	888	888	888	888	888	888	888	888	888	888	888	888	888	888
2302934311	10/23/2012 14:49:12	10/23/2012 15:06:42	1	26	1	1	888	888	888	4		6	7	3	1	3	8		2	888	888	2	1	3	888	888	888	888	888	888	888	888	888	888	888	888	888	888	888	888	888	888	888	888	888	888	888	888	888
2303031644	10/23/2012 15:29:09	10/23/2012 15:46:21	1	43	1	1	888	888	888	4		6	7	3	3	3	4		2	888	888	4	1	3	888	888	888	888	888	888	888	888	888	888	888	888	888	888	888	888	888	888	888	888	888	888	888	888	888
2303068358	10/23/2012 15:44:43	10/23/2012 16:04:52	1	29	1	1	888	888	888	3		6	7	3	6	2	4		2	888	888	1	1	3	888	888	888	888	888	888	888	888	888	888	888	888	888	888	888	888	888	888	888	888	888	888	888	888	888
2303140674	10/23/2012 16:14:19	10/23/2012 16:30:50	1	28	1	1	888	888	888	2		6	7	3	1	3	1		2	888	888	1	1	3	888	888	888	888	888	888	888	888	888	888	888	888	888	888	888	888	888	888	888	888	888	888	888	888	888
2303146507	10/23/2012 16:16:57	10/23/2012 16:42:34	1	38	1	2	cuba	17	2	4		3	7	3	8	3	4		2	888	888	2	1	3	888	888	888	888	888	888	888	888	888	888	888	888	888	888	888	888	888	888	888	888	888	888	888	888	888
2303156051	10/23/2012 16:20:43	10/23/2012 16:33:22	1	27	1	1	888	888	888	4		5	7	3	18	2	10		2	888	888	2	2	2	888	888	888	888	888	888	888	888	888	888	888	888	888	888	888	888	888	888	888	888	888	888	888	888	888
2303201183	10/23/2012 16:40:32	10/23/2012 16:59:36	1	33	1	1	888	888	888	3		5	7	3	2	2	4		2	888	888	3	1	3	888	888	888	888	888	888	888	888	888	888	888	888	888	888	888	888	888	888	888	888	888	888	888	888	888
2303430192	10/23/2012 18:10:19	10/23/2012 18:17:34	1	28	1	1	888	888	888	4		4	7	3	3	2	1		2	888	888	1	1	3	888	888	888	888	888	888	888	888	888	888	888	888	888	888	888	888	888	888	888	888	888	888	888	888	888
2304982740	10/23/2012 23:46:00	10/24/2012 00:45:18	1	42	1	1	888	888	888	0	C.O.U.	5	7	3	6	3	4		2	888	888	5	2	2	888	888	888	888	888	888	888	888	888	888	888	888	888	888	888	888	888	888	888	888	888	888	888	888	888
2304990469	10/23/2012 23:51:47	10/24/2012 00:01:31	1	24	1	2	inglaterra	6	3	2		4	7	3	4	3	4		2	888	888	4	1	2	888	888	888	888	888	888	888	888	888	888	888	888	888	888	888	888	888	888	888	888	888	888	888	888	888
2305610390	10/24/2012 09:50:53	10/24/2012 10:05:43	1	30	1	1	888	888	888	3		6	7	3	7	3	10		2	888	888	4	1	3	888	888	888	888	888	888	888	888	888	888	888	888	888	888	888	888	888	888	888	888	888	888	888	888	888
2305813307	10/24/2012 12:26:10	10/24/2012 12:57:04	1	37	1	2	rumania	1	3	4		5	7	3	1	3	9		2	888	888	3	1	3	888	888	888	888	888	888	888	888	888	888	888	888	888	888	888	888	888	888	888	888	888	888	888	888	888
2306119172	10/24/2012 14:42:58	10/24/2012 14:56:51	1	23	1	1	888	888	888	3		6	7	3	4	3	4		2	888	888	1	1	3	888	888	888	888	888	888	888	888	888	888	888	888	888	888	888	888	888	888	888	888	888	888	888	888	888
2306249878	10/24/2012 15:34:09	10/24/2012 15:45:59	1	30	1	2	ecuador	8	3	3		6	7	3	7	3	8		2	888	888	3	1	3	888	888	888	888	888	888	888	888	888	888	888	888	888	888	888	888	888	888	888	888	888	888	888	888	888
2306405452	10/24/2012 16:36:18	10/24/2012 16:47:00	1	29	1	1	888	888	888	4		6	7	3	2	3	4		2	888	888	2	1	3	888	888	888	888	888	888	888	888	888	888	888	888	888	888	888	888	888	888	888	888	888	888	888	888	888
2306511031	10/24/2012 17:22:07	10/24/2012 17:30:04	1	20	1	1	888	888	888	3		5	7	3	12	2	4		2	888	888	2	1	3	888	888	888	888	888	888	888	888	888	888	888	888	888	888	888	888	888	888	888	888	888	888	888	888	888
2306522211	10/24/2012 17:26:35	10/24/2012 17:36:47	1	18	1	1	888	888	888	2		6	7	3	20	1	4		2	888	888	2	2	3	888	888	888	888	888	888	888	888	888	888	888	888	888	888	888	888	888	888	888	888	888	888	888	888	888
2306713757	10/24/2012 18:39:50	10/24/2012 18:54:59	1	34	1	1	888	888	888	4		5	7	3	6	2	3		2	888	888	1	1	3	888	888	888	888	888	888	888	888	888	888	888	888	888	888	888	888	888	888	888	888	888	888	888	888	888
2306739839	10/24/2012 18:50:38	10/24/2012 19:03:26	1	23	1	1	888	888	888	4		6	7	3	2	3	4		2	888	888	2	2	3	888	888	888	888	888	888	888	888	888	888	888	888	888	888	888	888	888	888	888	888	888	888	888	888	888
2306756316	10/24/2012 18:58:08	10/24/2012 19:10:36	1	33	1	1	888	888	888	4		4	7	3	10	2	4		2	888	888	2	1	3	888	888	888	888	888	888	888	888	888	888	888	888	888	888	888	888	888	888	888	888	888	888	888	888	888
2307778648	10/25/2012 08:44:12	10/25/2012 09:00:26	1	29	1	2	italia	18	2	3		6	7	3	5	2	4		2	888	888	1	1	3	888	888	888	888	888	888	888	888	888	888	888	888	888	888	888	888	888	888	888	888	888	888	888	888	888
2307795016	10/25/2012 09:04:42	10/25/2012 09:17:39	1	37	1	1	888	888	888	4		3	7	3	2	3	3		2	888	888	1	1	3	888	888	888	888	888	888	888	888	888	888	888	888	888	888	888	888	888	888	888	888	888	888	888	888	888
2307807279	10/25/2012 09:19:35	10/25/2012 09:32:43	1	33	1	1	888	888	888	3		6	7	3	1	3	1		2	888	888	4	1	3	888	888	888	888	888	888	888	888	888	888	888	888	888	888	888	888	888	888	888	888	888	888	888	888	888
2307809107	10/25/2012 09:21:36	10/25/2012 09:29:23	1	33	1	1	888	888	888	4		6	7	3	8	3	3		2	888	888	1	1	3	888	888	888	888	888	888	888	888	888	888	888	888	888	888	888	888	888	888	888	888	888	888	888	888	888
2307811639	10/25/2012 09:24:42	10/25/2012 09:36:02	1	29	1	1	888	888	888	3		6	7	3	5	3	4		2	888	888	3	1	3	888	888	888	888	888	888	888	888	888	888	888	888	888	888	888	888	888	888	888	888	888	888	888	888	888
2307815857	10/25/2012 09:29:19	10/25/2012 09:57:48	1	25	1	1	888	888	888	3		6	7	3	18	2	8		2	888	888	1	#NULL!	3	888	888	888	888	888	888	888	888	888	888	888	888	888	888	888	888	888	888	888	888	888	888	888	888	888
2307817403	10/25/2012 09:31:14	10/25/2012 09:57:32	1	44	1	1	888	888	888	3		3	7	3	25	1	8		2	888	888	5	1	3	888	888	888	888	888	888	888	888	888	888	888	888	888	888	888	888	888	888	888	888	888	888	888	888	888
2307820807	10/25/2012 09:35:25	10/25/2012 09:44:55	1	43	1	1	888	888	888	2		6	7	3	5	3	8		2	888	888	3	1	3	888	888	888	888	888	888	888	888	888	888	888	888	888	888	888	888	888	888	888	888	888	888	888	888	888
2307821825	10/25/2012 09:36:30	10/25/2012 09:49:05	1	21	1	1	888	888	888	3		6	7	3	6	2	4		2	888	888	1	1	3	888	888	888	888	888	888	888	888	888	888	888	888	888	888	888	888	888	888	888	888	888	888	888	888	888
2307821854	10/25/2012 09:36:55	10/25/2012 09:46:39	1	39	1	1	888	888	888	4		5	7	3	60	2	5		2	888	888	3	1	3	888	888	888	888	888	888	888	888	888	888	888	888	888	888	888	888	888	888	888	888	888	888	888	888	888
2307822453	10/25/2012 08:49:43	10/25/2012 09:45:42	1	31	1	1	888	888	888	4		6	7	3	18	2	4		2	888	888	2	1	3	888	888	888	888	888	888	888	888	888	888	888	888	888	888	888	888	888	888	888	888	888	888	888	888	888
2307831085	10/25/2012 09:47:46	10/25/2012 10:15:56	1	45	1	1	888	888	888	4		5	7	3	2	3	9		2	888	888	2	1	3	888	888	888	888	888	888	888	888	888	888	888	888	888	888	888	888	888	888	888	888	888	888	888	888	888
2307836801	10/25/2012 09:54:18	10/25/2012 10:07:17	1	25	1	1	888	888	888	4		5	7	3	1	2	4		2	888	888	1	1	3	888	888	888	888	888	888	888	888	888	888	888	888	888	888	888	888	888	888	888	888	888	888	888	888	888
2307838767	10/25/2012 09:14:30	10/25/2012 11:40:43	1	26	1	1	888	888	888	4		5	7	3	3	3	4		2	888	888	2	1	3	888	888	888	888	888	888	888	888	888	888	888	888	888	888	888	888	888	888	888	888	888	888	888	888	888
2307844524	10/25/2012 10:02:09	10/25/2012 10:17:08	1	44	1	2	Alemania	23	3	3		5	7	3	15	3	4		2	888	888	4	1	3	888	888	888	888	888	888	888	888	888	888	888	888	888	888	888	888	888	888	888	888	888	888	888	888	888
2307846448	10/25/2012 10:05:12	10/25/2012 10:14:58	1	21	1	1	888	888	888	3		6	7	3	2	3	4		2	888	888	4	1	3	888	888	888	888	888	888	888	888	888	888	888	888	888	888	888	888	888	888	888	888	888	888	888	888	888
2307870439	10/25/2012 10:30:11	10/25/2012 11:25:42	1	30	1	1	888	888	888	2		6	7	3	8	3	1		2	888	888	2	1	3	888	888	888	888	888	888	888	888	888	888	888	888	888	888	888	888	888	888	888	888	888	888	888	888	888
2307895634	10/25/2012 10:55:31	10/25/2012 11:06:23	1	31	1	1	888	888	888	4		6	7	3	2	3	8		2	888	888	3	1	3	888	888	888	888	888	888	888	888	888	888	888	888	888	888	888	888	888	888	888	888	888	888	888	888	888
2307902663	10/25/2012 11:02:34	10/25/2012 11:12:19	1	26	1	1	888	888	888	3		5	7	3	18	2	4		2	888	888	2	1	3	888	888	888	888	888	888	888	888	888	888	888	888	888	888	888	888	888	888	888	888	888	888	888	888	888
2307921784	10/25/2012 11:18:46	10/25/2012 11:28:28	1	19	1	1	888	888	888	3		6	7	3	7	2	4		2	888	888	2	2	2	888	888	888	888	888	888	888	888	888	888	888	888	888	888	888	888	888	888	888	888	888	888	888	888	888
2307943760	10/25/2012 11:39:36	10/25/2012 11:48:42	1	29	1	1	888	888	888	4		6	7	3	5	3	5		2	888	888	3	1	3	888	888	888	888	888	888	888	888	888	888	888	888	888	888	888	888	888	888	888	888	888	888	888	888	888
2307964317	10/25/2012 11:56:03	10/25/2012 12:12:31	1	43	1	1	888	888	888	3		6	7	3	2	3	4		2	888	888	1	1	3	888	888	888	888	888	888	888	888	888	888	888	888	888	888	888	888	888	888	888	888	888	888	888	888	888
2307981366	10/25/2012 12:08:46	10/25/2012 12:20:30	1	23	1	1	888	888	888	3		6	7	3	3	3	10		2	888	888	1	1	3	888	888	888	888	888	888	888	888	888	888	888	888	888	888	888	888	888	888	888	888	888	888	888	888	888
2307992717	10/25/2012 12:16:38	10/25/2012 12:31:19	1	58	1	1	888	888	888	3		5	7	3	12	2	9		2	888	888	2	1	3	888	888	888	888	888	888	888	888	888	888	888	888	888	888	888	888	888	888	888	888	888	888	888	888	888
2308051488	10/25/2012 12:52:36	10/25/2012 13:13:21	1	43	1	1	888	888	888	4		6	7	3	6	2	4		2	888	888	1	2	1	#NULL!	#NULL!	#NULL!	1	#NULL!	#NULL!	#NULL!		2	888	888	888	888	888	888	2	3	888	888	888	888	888	888	888	888
2308069989	10/25/2012 13:03:00	10/25/2012 13:21:23	1	35	1	1	888	888	888	4		6	7	3	1	3	4		2	888	888	2	1	3	888	888	888	888	888	888	888	888	888	888	888	888	888	888	888	888	888	888	888	888	888	888	888	888	888
2308100963	10/25/2012 13:18:25	10/25/2012 13:27:22	1	29	1	1	888	888	888	4		6	7	3	7	2	4		2	888	888	4	1	3	888	888	888	888	888	888	888	888	888	888	888	888	888	888	888	888	888	888	888	888	888	888	888	888	888
2308104477	10/25/2012 13:19:47	10/25/2012 13:37:09	1	29	1	1	888	888	888	4		4	7	3	5	3	2		2	888	888	3	1	3	888	888	888	888	888	888	888	888	888	888	888	888	888	888	888	888	888	888	888	888	888	888	888	888	888
2308150649	10/25/2012 13:41:57	10/25/2012 14:08:09	1	26	1	1	888	888	888	3		5	7	3	18	2	8		2	888	888	2	2	3	888	888	888	888	888	888	888	888	888	888	888	888	888	888	888	888	888	888	888	888	888	888	888	888	888
2308219332	10/25/2012 14:12:48	10/25/2012 14:22:55	1	52	1	1	888	888	888	4		6	7	3	2	3	4		2	888	888	2	3	3	888	888	888	888	888	888	888	888	888	888	888	888	888	888	888	888	888	888	888	888	888	888	888	888	888
2308242336	10/25/2012 14:22:08	10/25/2012 14:35:23	1	19	1	1	888	888	888	1		6	7	3	2	3	4		2	888	888	1	1	3	888	888	888	888	888	888	888	888	888	888	888	888	888	888	888	888	888	888	888	888	888	888	888	888	888
2308276970	10/25/2012 14:37:09	10/25/2012 15:12:41	1	47	1	1	888	888	888	0	graduadon escolar	5	7	3	8	3	8		2	888	888	1	1	3	888	888	888	888	888	888	888	888	888	888	888	888	888	888	888	888	888	888	888	888	888	888	888	888	888
2308293348	10/25/2012 14:44:13	10/25/2012 15:04:21	1	24	1	2	suiza	18	3	3		6	7	3	4	3	4		2	888	888	3	1	3	888	888	888	888	888	888	888	888	888	888	888	888	888	888	888	888	888	888	888	888	888	888	888	888	888
2308395200	10/25/2012 15:26:21	10/25/2012 15:37:48	1	30	1	1	888	888	888	2		4	7	3	3	3	4		2	888	888	5	1	3	888	888	888	888	888	888	888	888	888	888	888	888	888	888	888	888	888	888	888	888	888	888	888	888	888
2308415081	10/25/2012 15:34:41	10/25/2012 15:46:28	1	22	1	2	colombia	15	3	4		5	7	3	18	2	4		2	888	888	2	1	3	888	888	888	888	888	888	888	888	888	888	888	888	888	888	888	888	888	888	888	888	888	888	888	888	888
2308446423	10/25/2012 15:48:02	10/25/2012 16:06:18	1	29	1	1	888	888	888	3		5	7	3	2	3	4		2	888	888	3	1	3	888	888	888	888	888	888	888	888	888	888	888	888	888	888	888	888	888	888	888	888	888	888	888	888	888
2308500592	10/25/2012 16:10:30	10/25/2012 16:25:50	1	30	1	2	bulgaria	10	3	3		6	7	3	3	3	4		2	888	888	1	1	3	888	888	888	888	888	888	888	888	888	888	888	888	888	888	888	888	888	888	888	888	888	888	888	888	888
2308574505	10/25/2012 16:40:55	10/25/2012 17:10:03	1	33	1	1	888	888	888	4		5	7	3	10	3	3		2	888	888	2	1	3	888	888	888	888	888	888	888	888	888	888	888	888	888	888	888	888	888	888	888	888	888	888	888	888	888
2308598242	10/25/2012 16:52:04	10/25/2012 17:03:35	1	21	1	1	888	888	888	2		6	7	3	10	2	8		2	888	888	1	1	3	888	888	888	888	888	888	888	888	888	888	888	888	888	888	888	888	888	888	888	888	888	888	888	888	888
2308634316	10/25/2012 17:09:24	10/25/2012 17:20:34	1	31	1	1	888	888	888	3		6	7	3	5	3	1		2	888	888	2	1	3	888	888	888	888	888	888	888	888	888	888	888	888	888	888	888	888	888	888	888	888	888	888	888	888	888
2308647354	10/25/2012 17:14:54	10/25/2012 17:28:20	1	47	1	1	888	888	888	2		5	7	3	10	3	10		2	888	888	4	1	3	888	888	888	888	888	888	888	888	888	888	888	888	888	888	888	888	888	888	888	888	888	888	888	888	888
2308672100	10/25/2012 17:25:33	10/25/2012 17:40:05	1	41	1	1	888	888	888	3		5	7	3	3	3	4		2	888	888	3	1	3	888	888	888	888	888	888	888	888	888	888	888	888	888	888	888	888	888	888	888	888	888	888	888	888	888
2308696721	10/25/2012 17:36:21	10/25/2012 17:45:50	1	37	1	1	888	888	888	2		6	7	3	4	3	1		2	888	888	2	1	3	888	888	888	888	888	888	888	888	888	888	888	888	888	888	888	888	888	888	888	888	888	888	888	888	888
2308768696	10/25/2012 18:07:45	10/25/2012 18:34:48	1	29	1	2	Irlanda	2	3	4		6	7	3	4	3	1		2	888	888	2	1	1	1	#NULL!	#NULL!	#NULL!	#NULL!	#NULL!	#NULL!		1	1	888	888	888	888	888	2	1	4	3	1		#NULL!	#NULL!	#NULL!	#NULL!
2308836524	10/25/2012 18:36:59	10/25/2012 18:48:45	1	43	1	1	888	888	888	4		6	7	3	3	3	5		2	888	888	4	3	1	#NULL!	1	#NULL!	#NULL!	#NULL!	#NULL!	#NULL!		1	1	888	888	888	888	888	2	1	5	3	1		3	2	2	1
2308855829	10/25/2012 18:46:15	10/25/2012 19:07:54	1	21	1	2	venezuela	12	3	3		5	7	3	1	3	4		2	888	888	1	2	1	1	#NULL!	#NULL!	#NULL!	#NULL!	#NULL!	#NULL!		2	888	888	888	888	888	888	2	3	888	888	888	888	888	888	888	888
2308883964	10/25/2012 18:58:53	10/25/2012 19:13:14	1	45	1	1	888	888	888	4		6	7	3	6	3	4		2	888	888	4	1	3	888	888	888	888	888	888	888	888	888	888	888	888	888	888	888	888	888	888	888	888	888	888	888	888	888
2308980331	10/25/2012 19:41:58	10/25/2012 19:52:19	1	19	1	1	888	888	888	3		5	7	3	6	2	5		2	888	888	2	1	3	888	888	888	888	888	888	888	888	888	888	888	888	888	888	888	888	888	888	888	888	888	888	888	888	888
2309003942	10/25/2012 19:52:29	10/25/2012 20:02:19	1	28	1	1	888	888	888	4		5	7	3	2	3	5		2	888	888	2	1	3	888	888	888	888	888	888	888	888	888	888	888	888	888	888	888	888	888	888	888	888	888	888	888	888	888
2309063252	10/25/2012 20:19:44	10/25/2012 20:28:31	1	35	1	1	888	888	888	3		5	7	3	4	3	5		2	888	888	4	2	2	888	888	888	888	888	888	888	888	888	888	888	888	888	888	888	888	888	888	888	888	888	888	888	888	888
2309182805	10/25/2012 21:19:19	10/25/2012 21:32:46	1	38	1	1	888	888	888	4		5	7	3	3	3	4		2	888	888	2	1	3	888	888	888	888	888	888	888	888	888	888	888	888	888	888	888	888	888	888	888	888	888	888	888	888	888
2309254591	10/25/2012 22:02:07	10/25/2012 22:20:44	1	22	1	1	888	888	888	2		6	7	3	10	1	4		2	888	888	1	1	3	888	888	888	888	888	888	888	888	888	888	888	888	888	888	888	888	888	888	888	888	888	888	888	888	888
2309680977	10/26/2012 04:55:08	10/26/2012 05:04:10	1	29	1	1	888	888	888	4		6	7	3	4	3	3		2	888	888	2	1	2	888	888	888	888	888	888	888	888	888	888	888	888	888	888	888	888	888	888	888	888	888	888	888	888	888
2309788246	10/26/2012 08:06:48	10/26/2012 08:19:18	1	37	1	1	888	888	888	4		6	7	3	3	3	8		2	888	888	3	2	3	888	888	888	888	888	888	888	888	888	888	888	888	888	888	888	888	888	888	888	888	888	888	888	888	888
2309968753	10/26/2012 11:43:54	10/26/2012 12:06:25	1	27	1	1	888	888	888	4		4	7	3	2	2	4		2	888	888	1	2	3	888	888	888	888	888	888	888	888	888	888	888	888	888	888	888	888	888	888	888	888	888	888	888	888	888
2309976691	10/26/2012 11:51:32	10/26/2012 12:10:01	1	21	1	1	888	888	888	3		6	7	3	2	3	8		2	888	888	4	1	3	888	888	888	888	888	888	888	888	888	888	888	888	888	888	888	888	888	888	888	888	888	888	888	888	888
2309981846	10/26/2012 11:56:27	10/26/2012 12:03:29	1	38	1	1	888	888	888	4		6	7	3	4	3	4		2	888	888	4	1	3	888	888	888	888	888	888	888	888	888	888	888	888	888	888	888	888	888	888	888	888	888	888	888	888	888
2309996889	10/26/2012 12:09:01	10/26/2012 12:15:06	1	23	1	1	888	888	888	4		6	7	3	1	3	4		2	888	888	4	1	2	888	888	888	888	888	888	888	888	888	888	888	888	888	888	888	888	888	888	888	888	888	888	888	888	888
2310042065	10/26/2012 12:41:51	10/26/2012 13:01:40	1	46	1	1	888	888	888	2		4	7	3	4	3	8		2	888	888	3	#NULL!	3	888	888	888	888	888	888	888	888	888	888	888	888	888	888	888	888	888	888	888	888	888	888	888	888	888
2310044941	10/26/2012 12:43:48	10/26/2012 12:53:18	1	38	1	1	888	888	888	3		6	7	3	4	3	4		2	888	888	1	1	3	888	888	888	888	888	888	888	888	888	888	888	888	888	888	888	888	888	888	888	888	888	888	888	888	888
2310072368	10/26/2012 13:01:58	10/26/2012 13:12:09	1	35	1	1	888	888	888	3		5	7	3	5	2	5		2	888	888	3	1	3	888	888	888	888	888	888	888	888	888	888	888	888	888	888	888	888	888	888	888	888	888	888	888	888	888
2310093319	10/26/2012 13:14:08	10/26/2012 13:22:05	1	47	1	1	888	888	888	4		6	7	3	7	3	4		2	888	888	4	1	3	888	888	888	888	888	888	888	888	888	888	888	888	888	888	888	888	888	888	888	888	888	888	888	888	888
2310106838	10/26/2012 13:21:29	10/26/2012 13:37:07	1	56	1	1	888	888	888	4		4	7	3	6	2	4		2	888	888	1	1	3	888	888	888	888	888	888	888	888	888	888	888	888	888	888	888	888	888	888	888	888	888	888	888	888	888
2310119143	10/26/2012 13:27:40	10/26/2012 13:40:49	1	28	1	1	888	888	888	3		5	7	3	4	3	8		2	888	888	1	1	3	888	888	888	888	888	888	888	888	888	888	888	888	888	888	888	888	888	888	888	888	888	888	888	888	888
2310198712	10/26/2012 14:09:21	10/26/2012 14:22:54	1	25	1	2	Suiza	23	3	2		6	7	3	4	3	4		2	888	888	3	1	3	888	888	888	888	888	888	888	888	888	888	888	888	888	888	888	888	888	888	888	888	888	888	888	888	888
2310200958	10/26/2012 14:10:23	10/26/2012 14:32:21	1	22	1	1	888	888	888	3		6	7	3	2	3	4		2	888	888	2	1	3	888	888	888	888	888	888	888	888	888	888	888	888	888	888	888	888	888	888	888	888	888	888	888	888	888
2310241729	10/26/2012 14:30:36	10/26/2012 14:40:48	1	46	1	1	888	888	888	4		5	7	3	2	3	3		2	888	888	2	1	3	888	888	888	888	888	888	888	888	888	888	888	888	888	888	888	888	888	888	888	888	888	888	888	888	888
2310260317	10/26/2012 14:40:00	10/26/2012 14:47:28	1	41	1	1	888	888	888	4		6	7	3	3	2	4		2	888	888	2	1	3	888	888	888	888	888	888	888	888	888	888	888	888	888	888	888	888	888	888	888	888	888	888	888	888	888
2310334511	10/26/2012 15:15:24	10/26/2012 15:26:42	1	33	1	1	888	888	888	4		5	7	3	18	2	4		2	888	888	1	1	3	888	888	888	888	888	888	888	888	888	888	888	888	888	888	888	888	888	888	888	888	888	888	888	888	888
2310337807	10/26/2012 15:16:47	10/26/2012 15:34:56	1	36	1	1	888	888	888	2		6	7	3	1	3	4		2	888	888	3	1	3	888	888	888	888	888	888	888	888	888	888	888	888	888	888	888	888	888	888	888	888	888	888	888	888	888
2310345557	10/26/2012 15:20:35	10/26/2012 15:28:28	1	30	1	1	888	888	888	4		6	7	3	5	3	4		2	888	888	2	2	3	888	888	888	888	888	888	888	888	888	888	888	888	888	888	888	888	888	888	888	888	888	888	888	888	888
2310394481	10/26/2012 15:43:23	10/26/2012 15:58:08	1	48	1	2	Mexico	11	3	4		5	7	3	9	3	5		2	888	888	2	1	3	888	888	888	888	888	888	888	888	888	888	888	888	888	888	888	888	888	888	888	888	888	888	888	888	888
2310460044	10/26/2012 16:13:52	10/26/2012 16:22:48	1	26	1	1	888	888	888	4		5	7	3	1	3	5		2	888	888	1	1	3	888	888	888	888	888	888	888	888	888	888	888	888	888	888	888	888	888	888	888	888	888	888	888	888	888
2310480600	10/26/2012 16:23:47	10/26/2012 16:32:40	1	30	1	1	888	888	888	3		5	7	3	3	1	10		2	888	888	1	1	3	888	888	888	888	888	888	888	888	888	888	888	888	888	888	888	888	888	888	888	888	888	888	888	888	888
2310541460	10/26/2012 16:53:31	10/26/2012 17:01:49	1	25	1	1	888	888	888	4		6	7	3	3	3	2		2	888	888	4	1	3	888	888	888	888	888	888	888	888	888	888	888	888	888	888	888	888	888	888	888	888	888	888	888	888	888
2310550749	10/26/2012 16:57:41	10/26/2012 17:07:59	1	25	1	1	888	888	888	3		6	7	3	2	3	8		2	888	888	3	1	3	888	888	888	888	888	888	888	888	888	888	888	888	888	888	888	888	888	888	888	888	888	888	888	888	888
2310554548	10/26/2012 16:59:43	10/26/2012 17:11:00	1	25	1	1	888	888	888	4		3	7	3	8	2	4		2	888	888	3	1	2	888	888	888	888	888	888	888	888	888	888	888	888	888	888	888	888	888	888	888	888	888	888	888	888	888
2310768983	10/26/2012 18:54:00	10/26/2012 19:02:24	1	34	1	1	888	888	888	4		6	7	3	15	3	5		2	888	888	3	3	3	888	888	888	888	888	888	888	888	888	888	888	888	888	888	888	888	888	888	888	888	888	888	888	888	888
2310818645	10/26/2012 19:19:31	10/26/2012 19:30:14	1	34	3	1	888	888	888	2		5	7	3	5	3	3		2	888	888	1	1	3	888	888	888	888	888	888	888	888	888	888	888	888	888	888	888	888	888	888	888	888	888	888	888	888	888
2310881258	10/26/2012 19:52:55	10/26/2012 20:01:45	1	44	1	1	888	888	888	3		5	7	3	15	3	4		2	888	888	4	1	3	888	888	888	888	888	888	888	888	888	888	888	888	888	888	888	888	888	888	888	888	888	888	888	888	888
2310882655	10/26/2012 19:52:06	10/26/2012 20:17:57	1	35	1	1	888	888	888	3		6	7	3	18	2	10		2	888	888	1	1	3	888	888	888	888	888	888	888	888	888	888	888	888	888	888	888	888	888	888	888	888	888	888	888	888	888
2310893755	10/26/2012 19:59:41	10/26/2012 20:08:32	1	33	1	1	888	888	888	4		6	7	3	1	2	4		2	888	888	2	1	3	888	888	888	888	888	888	888	888	888	888	888	888	888	888	888	888	888	888	888	888	888	888	888	888	888
2310952194	10/26/2012 20:31:32	10/26/2012 20:58:40	1	20	1	1	888	888	888	3		6	7	3	6	2	10		2	888	888	1	1	3	888	888	888	888	888	888	888	888	888	888	888	888	888	888	888	888	888	888	888	888	888	888	888	888	888
2310955087	10/26/2012 20:33:13	10/26/2012 20:52:08	1	31	1	1	888	888	888	4		6	7	3	9	2	10		2	888	888	1	1	3	888	888	888	888	888	888	888	888	888	888	888	888	888	888	888	888	888	888	888	888	888	888	888	888	888
2310966001	10/26/2012 20:39:59	10/26/2012 20:53:54	1	56	1	1	888	888	888	3		6	7	3	23	3	8		2	888	888	2	1	2	888	888	888	888	888	888	888	888	888	888	888	888	888	888	888	888	888	888	888	888	888	888	888	888	888
2311182673	10/26/2012 23:29:08	10/26/2012 23:46:36	1	30	1	1	888	888	888	3		5	7	3	2	3	4		2	888	888	1	1	3	888	888	888	888	888	888	888	888	888	888	888	888	888	888	888	888	888	888	888	888	888	888	888	888	888
2311464909	10/27/2012 08:03:13	10/27/2012 08:12:30	1	32	1	1	888	888	888	3		5	7	3	3	2	8		2	888	888	4	1	3	888	888	888	888	888	888	888	888	888	888	888	888	888	888	888	888	888	888	888	888	888	888	888	888	888
2311468920	10/27/2012 08:15:44	10/27/2012 08:23:49	1	30	1	1	888	888	888	4		6	7	3	1	2	4		2	888	888	1	1	3	888	888	888	888	888	888	888	888	888	888	888	888	888	888	888	888	888	888	888	888	888	888	888	888	888
2311488977	10/27/2012 09:12:22	10/27/2012 09:22:24	1	48	1	1	888	888	888	4		5	7	3	2	3	4		2	888	888	2	2	3	888	888	888	888	888	888	888	888	888	888	888	888	888	888	888	888	888	888	888	888	888	888	888	888	888
2311552444	10/27/2012 11:01:24	10/27/2012 11:44:45	1	27	1	1	888	888	888	3		5	7	3	10	1	4		2	888	888	2	2	3	888	888	888	888	888	888	888	888	888	888	888	888	888	888	888	888	888	888	888	888	888	888	888	888	888
2311714063	10/27/2012 15:06:56	10/27/2012 15:17:35	1	37	1	1	888	888	888	4		6	7	3	6	2	4		2	888	888	3	1	3	888	888	888	888	888	888	888	888	888	888	888	888	888	888	888	888	888	888	888	888	888	888	888	888	888
2311733806	10/27/2012 15:28:14	10/27/2012 15:43:24	1	58	1	1	888	888	888	1		6	7	3	16	3	8		2	888	888	2	1	3	888	888	888	888	888	888	888	888	888	888	888	888	888	888	888	888	888	888	888	888	888	888	888	888	888
2311880297	10/27/2012 18:13:38	10/27/2012 18:22:08	1	19	1	1	888	888	888	3		6	7	3	1	3	4		2	888	888	2	1	3	888	888	888	888	888	888	888	888	888	888	888	888	888	888	888	888	888	888	888	888	888	888	888	888	888
2311901347	10/27/2012 18:36:51	10/27/2012 18:49:43	1	20	1	1	888	888	888	4		6	7	3	20	1	8		2	888	888	1	1	3	888	888	888	888	888	888	888	888	888	888	888	888	888	888	888	888	888	888	888	888	888	888	888	888	888
2311901688	10/27/2012 18:37:42	10/27/2012 18:47:56	1	32	1	1	888	888	888	3		6	7	3	1	3	4		2	888	888	2	1	2	888	888	888	888	888	888	888	888	888	888	888	888	888	888	888	888	888	888	888	888	888	888	888	888	888
2311953872	10/27/2012 19:38:51	10/27/2012 19:47:33	1	28	1	1	888	888	888	3		6	7	3	1	2	3		2	888	888	3	1	3	888	888	888	888	888	888	888	888	888	888	888	888	888	888	888	888	888	888	888	888	888	888	888	888	888
2311957149	10/27/2012 19:41:54	10/27/2012 20:02:37	1	40	3	2	francia	10	3	4		4	7	3	1	3	5		2	888	888	2	1	3	888	888	888	888	888	888	888	888	888	888	888	888	888	888	888	888	888	888	888	888	888	888	888	888	888
2312010538	10/27/2012 20:49:33	10/27/2012 21:03:21	1	39	1	1	888	888	888	3		5	7	3	3	3	4		2	888	888	1	1	3	888	888	888	888	888	888	888	888	888	888	888	888	888	888	888	888	888	888	888	888	888	888	888	888	888
2312046406	10/27/2012 21:35:26	10/27/2012 21:45:19	1	27	1	1	888	888	888	2		6	7	3	2	3	4		2	888	888	3	1	3	888	888	888	888	888	888	888	888	888	888	888	888	888	888	888	888	888	888	888	888	888	888	888	888	888
2312356465	10/28/2012 08:22:06	10/28/2012 08:30:34	1	26	1	1	888	888	888	4		5	7	3	4	2	4		2	888	888	3	1	3	888	888	888	888	888	888	888	888	888	888	888	888	888	888	888	888	888	888	888	888	888	888	888	888	888
2312551912	10/28/2012 14:54:01	10/28/2012 15:05:45	1	35	1	1	888	888	888	3		6	7	3	5	3	4		2	888	888	1	1	3	888	888	888	888	888	888	888	888	888	888	888	888	888	888	888	888	888	888	888	888	888	888	888	888	888
2312606008	10/28/2012 16:08:52	10/28/2012 16:17:37	1	37	1	1	888	888	888	4		5	7	3	4	3	5		2	888	888	3	1	3	888	888	888	888	888	888	888	888	888	888	888	888	888	888	888	888	888	888	888	888	888	888	888	888	888
2312674814	10/28/2012 17:39:31	10/28/2012 17:51:13	1	26	1	1	888	888	888	4		6	7	3	11	2	4		2	888	888	2	1	3	888	888	888	888	888	888	888	888	888	888	888	888	888	888	888	888	888	888	888	888	888	888	888	888	888
2312765198	10/28/2012 19:34:11	10/28/2012 19:57:46	1	27	1	1	888	888	888	4		6	7	3	3	3	4		2	888	888	1	1	3	888	888	888	888	888	888	888	888	888	888	888	888	888	888	888	888	888	888	888	888	888	888	888	888	888
2312774308	10/28/2012 19:45:59	10/28/2012 19:56:39	1	38	1	1	888	888	888	2		5	7	3	10	3	1		2	888	888	3	1	3	888	888	888	888	888	888	888	888	888	888	888	888	888	888	888	888	888	888	888	888	888	888	888	888	888
2312922675	10/28/2012 22:49:39	10/28/2012 23:02:35	1	48	1	1	888	888	888	4		4	7	3	3	3	10		2	888	888	3	3	3	888	888	888	888	888	888	888	888	888	888	888	888	888	888	888	888	888	888	888	888	888	888	888	888	888
2312949910	10/28/2012 23:23:41	10/28/2012 23:38:24	1	40	1	1	888	888	888	2		5	7	3	2	3	4		2	888	888	1	1	3	888	888	888	888	888	888	888	888	888	888	888	888	888	888	888	888	888	888	888	888	888	888	888	888	888
2312966851	10/28/2012 23:45:50	10/29/2012 00:04:30	1	31	1	1	888	888	888	1		5	7	3	19	2	4		2	888	888	2	1	3	888	888	888	888	888	888	888	888	888	888	888	888	888	888	888	888	888	888	888	888	888	888	888	888	888
2313303183	10/29/2012 08:58:17	10/29/2012 09:11:41	1	42	1	1	888	888	888	3		5	7	3	1	3	5		2	888	888	3	1	3	888	888	888	888	888	888	888	888	888	888	888	888	888	888	888	888	888	888	888	888	888	888	888	888	888
2313341485	10/29/2012 09:47:50	10/29/2012 09:59:19	1	28	1	1	888	888	888	2		6	7	3	1	3	4		2	888	888	3	2	3	888	888	888	888	888	888	888	888	888	888	888	888	888	888	888	888	888	888	888	888	888	888	888	888	888
2313376734	10/29/2012 10:30:58	10/29/2012 10:39:25	1	23	1	1	888	888	888	2		5	7	3	2	3	4		2	888	888	2	1	3	888	888	888	888	888	888	888	888	888	888	888	888	888	888	888	888	888	888	888	888	888	888	888	888	888
2313432308	10/29/2012 11:35:22	10/29/2012 11:48:39	1	37	1	1	888	888	888	0	Formaci&#243;n Profesional Grado Superior	6	7	3	3	3	4		2	888	888	3	1	3	888	888	888	888	888	888	888	888	888	888	888	888	888	888	888	888	888	888	888	888	888	888	888	888	888
2313486501	10/29/2012 12:23:11	10/29/2012 12:36:00	1	26	1	1	888	888	888	4		6	7	3	1	3	4		2	888	888	4	1	3	888	888	888	888	888	888	888	888	888	888	888	888	888	888	888	888	888	888	888	888	888	888	888	888	888
2313713773	10/29/2012 14:33:11	10/29/2012 14:45:32	1	27	1	1	888	888	888	3		6	7	3	1	2	8		2	888	888	1	1	3	888	888	888	888	888	888	888	888	888	888	888	888	888	888	888	888	888	888	888	888	888	888	888	888	888
2313738815	10/29/2012 14:44:59	10/29/2012 14:55:52	1	23	1	1	888	888	888	2		6	7	3	2	3	4		2	888	888	2	1	3	888	888	888	888	888	888	888	888	888	888	888	888	888	888	888	888	888	888	888	888	888	888	888	888	888
2314511100	10/29/2012 20:29:41	10/29/2012 20:45:05	1	35	1	1	888	888	888	2		5	7	3	10	3	4		2	888	888	2	2	3	888	888	888	888	888	888	888	888	888	888	888	888	888	888	888	888	888	888	888	888	888	888	888	888	888
2314571779	10/29/2012 21:02:33	10/29/2012 21:13:29	1	39	1	1	888	888	888	0	diplomatura	5	7	3	6	3	9		2	888	888	2	1	3	888	888	888	888	888	888	888	888	888	888	888	888	888	888	888	888	888	888	888	888	888	888	888	888	888
2314575880	10/29/2012 21:04:04	10/29/2012 21:20:19	1	25	1	1	888	888	888	4		6	7	3	6	2	10		2	888	888	3	1	3	888	888	888	888	888	888	888	888	888	888	888	888	888	888	888	888	888	888	888	888	888	888	888	888	888
2314657335	10/29/2012 21:52:59	10/29/2012 22:01:01	1	48	1	1	888	888	888	4		4	7	3	1	2	5		2	888	888	2	1	3	888	888	888	888	888	888	888	888	888	888	888	888	888	888	888	888	888	888	888	888	888	888	888	888	888
2314794652	10/29/2012 22:42:47	10/29/2012 22:56:17	1	39	1	1	888	888	888	2		6	7	3	8	3	8		2	888	888	3	1	3	888	888	888	888	888	888	888	888	888	888	888	888	888	888	888	888	888	888	888	888	888	888	888	888	888
2315361504	10/30/2012 09:53:43	10/30/2012 10:05:19	1	26	1	1	888	888	888	4		3	7	3	42	2	5		2	888	888	3	1	3	888	888	888	888	888	888	888	888	888	888	888	888	888	888	888	888	888	888	888	888	888	888	888	888	888
2315746464	10/30/2012 14:30:48	10/30/2012 14:41:15	1	25	1	1	888	888	888	4		6	7	3	1	3	4		2	888	888	1	2	2	888	888	888	888	888	888	888	888	888	888	888	888	888	888	888	888	888	888	888	888	888	888	888	888	888
2315855408	10/30/2012 15:20:08	10/30/2012 15:35:12	1	26	1	1	888	888	888	2		6	7	3	2	3	4		2	888	888	3	1	3	888	888	888	888	888	888	888	888	888	888	888	888	888	888	888	888	888	888	888	888	888	888	888	888	888
2315956741	10/30/2012 16:04:11	10/30/2012 16:13:01	1	35	1	2	venezuela	9	3	4		6	7	3	1	3	8		2	888	888	1	2	2	888	888	888	888	888	888	888	888	888	888	888	888	888	888	888	888	888	888	888	888	888	888	888	888	888
2316048017	10/30/2012 16:44:37	10/30/2012 16:54:17	1	18	1	1	888	888	888	3		6	7	3	9	2	4		2	888	888	3	1	3	888	888	888	888	888	888	888	888	888	888	888	888	888	888	888	888	888	888	888	888	888	888	888	888	888
2316168116	10/30/2012 17:37:05	10/30/2012 17:54:24	1	18	1	1	888	888	888	3		6	7	3	2	2	8		2	888	888	3	1	3	888	888	888	888	888	888	888	888	888	888	888	888	888	888	888	888	888	888	888	888	888	888	888	888	888
2316315107	10/30/2012 18:40:41	10/30/2012 18:57:51	1	29	1	1	888	888	888	2		5	7	3	7	3	4		2	888	888	4	2	3	888	888	888	888	888	888	888	888	888	888	888	888	888	888	888	888	888	888	888	888	888	888	888	888	888
2316464739	10/30/2012 19:47:10	10/30/2012 19:55:26	1	23	1	1	888	888	888	3		3	7	3	2	3	4		2	888	888	3	2	3	888	888	888	888	888	888	888	888	888	888	888	888	888	888	888	888	888	888	888	888	888	888	888	888	888
2316482414	10/30/2012 19:54:52	10/30/2012 20:06:22	1	21	1	2	Mexico	7	3	3		6	7	3	3	2	8		2	888	888	1	2	2	888	888	888	888	888	888	888	888	888	888	888	888	888	888	888	888	888	888	888	888	888	888	888	888	888
2316552882	10/30/2012 20:27:00	10/30/2012 20:40:33	1	37	1	1	888	888	888	4		6	7	3	1	3	8		2	888	888	3	2	2	888	888	888	888	888	888	888	888	888	888	888	888	888	888	888	888	888	888	888	888	888	888	888	888	888
2316591349	10/30/2012 20:44:25	10/30/2012 21:03:38	1	44	1	1	888	888	888	3		6	7	3	8	3	5		2	888	888	3	1	3	888	888	888	888	888	888	888	888	888	888	888	888	888	888	888	888	888	888	888	888	888	888	888	888	888
2316592235	10/30/2012 20:44:56	10/30/2012 21:06:24	1	43	1	1	888	888	888	2		6	7	3	2	2	4		2	888	888	1	1	3	888	888	888	888	888	888	888	888	888	888	888	888	888	888	888	888	888	888	888	888	888	888	888	888	888
2316605112	10/30/2012 20:51:19	10/30/2012 21:05:43	1	45	1	1	888	888	888	4		5	7	3	9	2	8		2	888	888	3	2	1	#NULL!	1	#NULL!	#NULL!	#NULL!	#NULL!	#NULL!		2	888	888	888	888	888	888	2	3	888	888	888	888	888	888	888	888
2316710656	10/30/2012 20:50:14	10/30/2012 21:47:07	1	24	1	1	888	888	888	2		5	7	3	6	2	8		2	888	888	3	1	3	888	888	888	888	888	888	888	888	888	888	888	888	888	888	888	888	888	888	888	888	888	888	888	888	888
2316738905	10/30/2012 21:36:31	10/30/2012 21:44:47	1	40	1	1	888	888	888	4		6	7	3	2	2	10		2	888	888	2	1	3	888	888	888	888	888	888	888	888	888	888	888	888	888	888	888	888	888	888	888	888	888	888	888	888	888
2316833061	10/30/2012 22:33:26	10/30/2012 22:49:40	1	31	1	1	888	888	888	4		6	7	3	10	3	5		2	888	888	2	1	3	888	888	888	888	888	888	888	888	888	888	888	888	888	888	888	888	888	888	888	888	888	888	888	888	888
2317077782	10/31/2012 01:44:34	10/31/2012 01:55:56	1	31	1	1	888	888	888	4		4	7	3	2	3	4		2	888	888	2	1	3	888	888	888	888	888	888	888	888	888	888	888	888	888	888	888	888	888	888	888	888	888	888	888	888	888
2317385000	10/31/2012 08:52:02	10/31/2012 09:14:23	1	35	1	1	888	888	888	3		6	7	3	8	3	8		2	888	888	2	1	3	888	888	888	888	888	888	888	888	888	888	888	888	888	888	888	888	888	888	888	888	888	888	888	888	888
2317520244	10/31/2012 11:24:22	10/31/2012 11:36:09	1	30	1	1	888	888	888	4		6	7	3	2	3	4		2	888	888	4	1	3	888	888	888	888	888	888	888	888	888	888	888	888	888	888	888	888	888	888	888	888	888	888	888	888	888
2317627757	10/31/2012 12:44:31	10/31/2012 12:55:25	1	22	1	1	888	888	888	3		6	7	3	2	3	2		2	888	888	1	1	3	888	888	888	888	888	888	888	888	888	888	888	888	888	888	888	888	888	888	888	888	888	888	888	888	888
2317907126	10/31/2012 15:03:31	10/31/2012 15:14:44	1	23	1	2	ARGENTINA	5	3	3		6	7	3	3	3	4		2	888	888	1	1	3	888	888	888	888	888	888	888	888	888	888	888	888	888	888	888	888	888	888	888	888	888	888	888	888	888
2318950459	10/31/2012 23:30:54	10/31/2012 23:43:42	1	33	1	1	888	888	888	4		6	7	3	6	2	10		2	888	888	1	1	3	888	888	888	888	888	888	888	888	888	888	888	888	888	888	888	888	888	888	888	888	888	888	888	888	888
2319314427	11/01/2012 08:00:36	11/01/2012 08:22:30	1	60	1	1	888	888	888	2		3	7	3	3	3	4		2	888	888	3	1	3	888	888	888	888	888	888	888	888	888	888	888	888	888	888	888	888	888	888	888	888	888	888	888	888	888
2319536835	11/01/2012 12:32:28	11/01/2012 12:41:05	1	21	1	2	EEUU	2	2	4		4	7	3	1	2	8		2	888	888	3	2	3	888	888	888	888	888	888	888	888	888	888	888	888	888	888	888	888	888	888	888	888	888	888	888	888	888
2319596607	11/01/2012 13:09:32	11/01/2012 14:42:13	1	32	1	1	888	888	888	3		6	7	3	5	3	4		2	888	888	2	1	2	888	888	888	888	888	888	888	888	888	888	888	888	888	888	888	888	888	888	888	888	888	888	888	888	888
2319885360	11/01/2012 15:24:51	11/01/2012 15:32:33	1	26	1	1	888	888	888	2		4	7	3	3	3	4		2	888	888	3	1	3	888	888	888	888	888	888	888	888	888	888	888	888	888	888	888	888	888	888	888	888	888	888	888	888	888
2320100232	11/01/2012 16:55:10	11/01/2012 17:21:39	1	24	1	1	888	888	888	4		5	7	3	1	3	4		2	888	888	1	1	3	888	888	888	888	888	888	888	888	888	888	888	888	888	888	888	888	888	888	888	888	888	888	888	888	888
2320702335	11/01/2012 21:34:02	11/01/2012 21:46:21	1	47	1	1	888	888	888	4		5	7	3	3	3	10		2	888	888	2	1	3	888	888	888	888	888	888	888	888	888	888	888	888	888	888	888	888	888	888	888	888	888	888	888	888	888
2320957933	11/02/2012 00:32:39	11/02/2012 00:46:19	1	22	1	1	888	888	888	4		6	7	3	1	3	4		2	888	888	3	1	3	888	888	888	888	888	888	888	888	888	888	888	888	888	888	888	888	888	888	888	888	888	888	888	888	888
2321251886	11/02/2012 06:28:10	11/02/2012 06:43:33	#NULL!	26	1	1	888	888	888	2		6	7	3	36	3	4		2	888	888	2	2	3	888	888	888	888	888	888	888	888	888	888	888	888	888	888	888	888	888	888	888	888	888	888	888	888	888
2321370519	11/02/2012 10:05:58	11/02/2012 10:15:11	1	36	1	2	colombia	5	3	3		4	7	3	7	3	1		2	888	888	2	1	3	888	888	888	888	888	888	888	888	888	888	888	888	888	888	888	888	888	888	888	888	888	888	888	888	888
2321398398	11/02/2012 10:41:53	11/02/2012 10:53:05	1	21	1	2	Ecuador	8	3	2		4	7	3	2	3	4		2	888	888	1	1	3	888	888	888	888	888	888	888	888	888	888	888	888	888	888	888	888	888	888	888	888	888	888	888	888	888
2321836813	11/02/2012 15:12:08	11/02/2012 15:25:44	1	19	1	1	888	888	888	2		5	7	3	2	3	4		2	888	888	2	1	3	888	888	888	888	888	888	888	888	888	888	888	888	888	888	888	888	888	888	888	888	888	888	888	888	888
2321998541	11/02/2012 16:22:02	11/02/2012 16:34:08	1	33	1	1	888	888	888	4		5	7	3	2	3	9		2	888	888	1	1	3	888	888	888	888	888	888	888	888	888	888	888	888	888	888	888	888	888	888	888	888	888	888	888	888	888
2322064278	11/02/2012 16:52:41	11/02/2012 17:04:11	1	28	1	1	888	888	888	4		6	7	3	2	3	5		2	888	888	2	1	1	#NULL!	1	#NULL!	#NULL!	#NULL!	#NULL!	#NULL!		2	888	888	888	888	888	888	2	3	888	888	888	888	888	888	888	888
2322393388	11/02/2012 19:28:41	11/02/2012 19:40:16	1	25	1	1	888	888	888	4		6	7	3	2	3	8		2	888	888	2	2	3	888	888	888	888	888	888	888	888	888	888	888	888	888	888	888	888	888	888	888	888	888	888	888	888	888
2322474770	11/02/2012 20:08:28	11/02/2012 20:35:45	1	32	1	2	brasil	5	3	3		4	7	3	3	2	4		2	888	888	1	1	3	888	888	888	888	888	888	888	888	888	888	888	888	888	888	888	888	888	888	888	888	888	888	888	888	888
2322487528	11/02/2012 20:16:05	11/02/2012 20:32:39	1	51	1	1	888	888	888	4		6	7	3	14	1	4		2	888	888	2	2	3	888	888	888	888	888	888	888	888	888	888	888	888	888	888	888	888	888	888	888	888	888	888	888	888	888
2322506238	11/02/2012 20:25:26	11/02/2012 20:43:38	1	38	1	2	rep. dominicana	7	3	4		5	7	3	5	2	5		2	888	888	1	#NULL!	3	888	888	888	888	888	888	888	888	888	888	888	888	888	888	888	888	888	888	888	888	888	888	888	888	888
2322523912	11/02/2012 20:35:10	11/02/2012 20:48:38	1	23	1	1	888	888	888	4		6	7	3	5	1	8		2	888	888	3	3	3	888	888	888	888	888	888	888	888	888	888	888	888	888	888	888	888	888	888	888	888	888	888	888	888	888
2322687693	11/02/2012 22:23:12	11/02/2012 22:38:22	1	29	1	1	888	888	888	3		6	7	3	2	3	4		2	888	888	2	1	3	888	888	888	888	888	888	888	888	888	888	888	888	888	888	888	888	888	888	888	888	888	888	888	888	888
2322732365	11/02/2012 23:00:44	11/02/2012 23:29:36	1	35	1	2	Venezuela	4	2	3		5	7	3	4	3	8		2	888	888	2	1	3	888	888	888	888	888	888	888	888	888	888	888	888	888	888	888	888	888	888	888	888	888	888	888	888	888
2322859582	11/03/2012 01:27:30	11/03/2012 01:43:08	1	18	1	1	888	888	888	3		6	7	3	2	2	8		2	888	888	2	1	3	888	888	888	888	888	888	888	888	888	888	888	888	888	888	888	888	888	888	888	888	888	888	888	888	888
2323031547	11/03/2012 08:43:46	11/03/2012 08:51:35	1	46	1	2	uruguay	38	3	4		5	7	3	6	2	5		2	888	888	1	2	2	888	888	888	888	888	888	888	888	888	888	888	888	888	888	888	888	888	888	888	888	888	888	888	888	888
2323059442	11/03/2012 10:11:55	11/03/2012 10:21:16	1	51	1	1	888	888	888	4		5	7	3	7	3	1		2	888	888	3	1	3	888	888	888	888	888	888	888	888	888	888	888	888	888	888	888	888	888	888	888	888	888	888	888	888	888
2323194182	11/03/2012 14:18:55	11/03/2012 14:33:15	1	34	1	1	888	888	888	3		6	7	3	18	2	4		2	888	888	2	1	3	888	888	888	888	888	888	888	888	888	888	888	888	888	888	888	888	888	888	888	888	888	888	888	888	888
2323201340	11/03/2012 14:27:52	11/03/2012 14:39:41	1	25	1	1	888	888	888	4		6	7	3	18	2	4		2	888	888	3	1	3	888	888	888	888	888	888	888	888	888	888	888	888	888	888	888	888	888	888	888	888	888	888	888	888	888
2323230895	11/03/2012 15:05:15	11/03/2012 15:12:12	1	22	1	1	888	888	888	3		6	7	3	1	3	4		2	888	888	2	1	3	888	888	888	888	888	888	888	888	888	888	888	888	888	888	888	888	888	888	888	888	888	888	888	888	888
2323257346	11/03/2012 15:37:20	11/03/2012 15:51:39	1	36	1	1	888	888	888	3		6	7	3	6	3	4		2	888	888	3	1	3	888	888	888	888	888	888	888	888	888	888	888	888	888	888	888	888	888	888	888	888	888	888	888	888	888
2323265713	11/03/2012 15:45:12	11/03/2012 15:57:35	1	26	1	1	888	888	888	2		5	7	3	2	3	4		2	888	888	1	1	3	888	888	888	888	888	888	888	888	888	888	888	888	888	888	888	888	888	888	888	888	888	888	888	888	888
2323319493	11/03/2012 16:53:05	11/03/2012 17:02:59	1	45	1	1	888	888	888	2		5	7	3	24	3	1		2	888	888	1	2	2	888	888	888	888	888	888	888	888	888	888	888	888	888	888	888	888	888	888	888	888	888	888	888	888	888
2323393643	11/03/2012 18:26:31	11/03/2012 19:09:39	1	46	1	1	888	888	888	2		6	7	3	8	2	4		2	888	888	1	1	3	888	888	888	888	888	888	888	888	888	888	888	888	888	888	888	888	888	888	888	888	888	888	888	888	888
2323415382	11/03/2012 18:55:15	11/03/2012 19:01:46	1	28	1	1	888	888	888	4		3	7	3	3	2	1		2	888	888	3	1	3	888	888	888	888	888	888	888	888	888	888	888	888	888	888	888	888	888	888	888	888	888	888	888	888	888
2323467340	11/03/2012 20:04:19	11/03/2012 20:18:45	1	30	1	1	888	888	888	3		6	7	3	2	3	4		2	888	888	3	1	3	888	888	888	888	888	888	888	888	888	888	888	888	888	888	888	888	888	888	888	888	888	888	888	888	888
2323973092	11/04/2012 14:28:46	11/04/2012 15:09:45	1	19	1	1	888	888	888	4		6	7	3	6	2	8		2	888	888	2	1	3	888	888	888	888	888	888	888	888	888	888	888	888	888	888	888	888	888	888	888	888	888	888	888	888	888
2324032072	11/04/2012 15:57:00	11/04/2012 16:06:05	1	23	1	1	888	888	888	4		6	7	3	10	2	4		2	888	888	1	1	3	888	888	888	888	888	888	888	888	888	888	888	888	888	888	888	888	888	888	888	888	888	888	888	888	888
2324200959	11/04/2012 19:40:04	11/04/2012 20:03:45	1	42	1	1	888	888	888	4		3	7	3	11	2	8		2	888	888	2	1	3	888	888	888	888	888	888	888	888	888	888	888	888	888	888	888	888	888	888	888	888	888	888	888	888	888
2324225613	11/04/2012 20:10:45	11/04/2012 20:23:53	1	27	1	1	888	888	888	3		6	7	3	5	3	4		2	888	888	3	1	3	888	888	888	888	888	888	888	888	888	888	888	888	888	888	888	888	888	888	888	888	888	888	888	888	888
2324231518	11/04/2012 20:18:42	11/04/2012 20:24:27	1	22	1	1	888	888	888	3		6	7	3	20	1	10		2	888	888	3	1	3	888	888	888	888	888	888	888	888	888	888	888	888	888	888	888	888	888	888	888	888	888	888	888	888	888
2324244395	11/04/2012 20:34:08	11/04/2012 20:39:50	1	20	1	1	888	888	888	2		6	7	3	2	2	5		2	888	888	2	1	3	888	888	888	888	888	888	888	888	888	888	888	888	888	888	888	888	888	888	888	888	888	888	888	888	888
2324254943	11/04/2012 20:47:59	11/04/2012 21:05:46	1	30	1	2	Libano	4	3	4		4	7	3	1	3	8		2	888	888	1	1	3	888	888	888	888	888	888	888	888	888	888	888	888	888	888	888	888	888	888	888	888	888	888	888	888	888
2324302358	11/04/2012 21:46:20	11/04/2012 21:57:04	1	43	1	1	888	888	888	4		4	7	3	1	3	3		2	888	888	3	1	3	888	888	888	888	888	888	888	888	888	888	888	888	888	888	888	888	888	888	888	888	888	888	888	888	888
2324309998	11/04/2012 21:55:21	11/04/2012 22:06:48	1	20	1	1	888	888	888	2		6	7	3	2	3	3		2	888	888	3	1	3	888	888	888	888	888	888	888	888	888	888	888	888	888	888	888	888	888	888	888	888	888	888	888	888	888
2324425556	11/05/2012 00:17:08	11/05/2012 00:30:49	1	23	1	1	888	888	888	3		5	7	3	3	3	4		2	888	888	2	2	2	888	888	888	888	888	888	888	888	888	888	888	888	888	888	888	888	888	888	888	888	888	888	888	888	888
2324847580	11/05/2012 10:32:12	11/05/2012 10:39:05	1	34	1	1	888	888	888	4		6	7	3	4	3	1		2	888	888	4	1	3	888	888	888	888	888	888	888	888	888	888	888	888	888	888	888	888	888	888	888	888	888	888	888	888	888
2324961319	11/05/2012 12:34:57	11/05/2012 12:44:44	1	26	1	1	888	888	888	4		6	7	3	5	2	4		2	888	888	2	1	3	888	888	888	888	888	888	888	888	888	888	888	888	888	888	888	888	888	888	888	888	888	888	888	888	888
2325448931	11/05/2012 16:12:09	11/05/2012 16:20:02	1	25	1	1	888	888	888	4		6	7	3	2	3	4		2	888	888	2	3	3	888	888	888	888	888	888	888	888	888	888	888	888	888	888	888	888	888	888	888	888	888	888	888	888	888
2325620311	11/05/2012 17:13:38	11/05/2012 17:23:44	1	37	1	1	888	888	888	4		6	7	3	1	3	5		2	888	888	1	1	3	888	888	888	888	888	888	888	888	888	888	888	888	888	888	888	888	888	888	888	888	888	888	888	888	888
2325662940	11/05/2012 17:29:17	11/05/2012 18:12:46	1	28	1	1	888	888	888	3		6	7	3	1	3	10		2	888	888	1	1	3	888	888	888	888	888	888	888	888	888	888	888	888	888	888	888	888	888	888	888	888	888	888	888	888	888
2326038241	11/05/2012 19:51:26	11/05/2012 20:08:31	1	26	1	1	888	888	888	2		6	7	3	2	3	4		2	888	888	4	1	3	888	888	888	888	888	888	888	888	888	888	888	888	888	888	888	888	888	888	888	888	888	888	888	888	888
2326442863	11/05/2012 22:54:09	11/05/2012 23:07:46	1	37	1	2	brasil	5	3	0	DOCTORADO	6	7	3	3	3	1		2	888	888	1	1	3	888	888	888	888	888	888	888	888	888	888	888	888	888	888	888	888	888	888	888	888	888	888	888	888	888
2326478415	11/05/2012 23:15:19	11/05/2012 23:25:46	1	39	1	1	888	888	888	4		6	7	3	6	2	8		2	888	888	1	1	3	888	888	888	888	888	888	888	888	888	888	888	888	888	888	888	888	888	888	888	888	888	888	888	888	888
2326539492	11/05/2012 23:53:37	11/06/2012 00:03:50	1	30	1	1	888	888	888	4		6	7	3	4	3	3		2	888	888	2	1	3	888	888	888	888	888	888	888	888	888	888	888	888	888	888	888	888	888	888	888	888	888	888	888	888	888
2326711636	11/06/2012 01:56:28	11/06/2012 02:29:13	1	28	1	2	colonbia	0	1	2		5	7	3	1	3	#NULL!		2	888	888	1	1	3	888	888	888	888	888	888	888	888	888	888	888	888	888	888	888	888	888	888	888	888	888	888	888	888	888
2327009395	11/06/2012 08:07:55	11/06/2012 08:35:23	1	20	1	1	888	888	888	3		6	7	3	2	2	10		2	888	888	3	3	2	888	888	888	888	888	888	888	888	888	888	888	888	888	888	888	888	888	888	888	888	888	888	888	888	888
2327121410	11/06/2012 10:33:20	11/06/2012 10:52:06	1	36	1	1	888	888	888	4		6	7	3	5	2	8		2	888	888	4	1	3	888	888	888	888	888	888	888	888	888	888	888	888	888	888	888	888	888	888	888	888	888	888	888	888	888
2327227567	11/06/2012 12:26:58	11/06/2012 14:09:24	1	28	1	1	888	888	888	3		6	7	3	16	3	4		2	888	888	4	1	3	888	888	888	888	888	888	888	888	888	888	888	888	888	888	888	888	888	888	888	888	888	888	888	888	888
2327377902	11/06/2012 14:00:10	11/06/2012 14:10:52	1	34	1	1	888	888	888	3		5	7	3	8	3	4		2	888	888	2	2	2	888	888	888	888	888	888	888	888	888	888	888	888	888	888	888	888	888	888	888	888	888	888	888	888	888
2327545049	11/06/2012 15:05:35	11/06/2012 15:15:31	1	37	1	1	888	888	888	3		6	7	3	15	3	1		2	888	888	1	1	3	888	888	888	888	888	888	888	888	888	888	888	888	888	888	888	888	888	888	888	888	888	888	888	888	888
2327731033	11/06/2012 16:08:42	11/06/2012 16:25:38	1	30	1	1	888	888	888	4		6	7	3	8	2	4		2	888	888	4	2	3	888	888	888	888	888	888	888	888	888	888	888	888	888	888	888	888	888	888	888	888	888	888	888	888	888
2327969967	11/06/2012 17:29:06	11/06/2012 17:38:41	1	31	1	1	888	888	888	4		6	7	3	3	3	5		2	888	888	2	1	2	888	888	888	888	888	888	888	888	888	888	888	888	888	888	888	888	888	888	888	888	888	888	888	888	888
2328342763	11/06/2012 07:52:18	11/06/2012 20:07:49	1	31	1	1	888	888	888	3		5	7	3	1	3	8		2	888	888	2	1	2	888	888	888	888	888	888	888	888	888	888	888	888	888	888	888	888	888	888	888	888	888	888	888	888	888
2328386417	11/06/2012 20:01:04	11/06/2012 20:14:08	1	33	1	1	888	888	888	4		6	7	3	3	3	9		2	888	888	3	1	3	888	888	888	888	888	888	888	888	888	888	888	888	888	888	888	888	888	888	888	888	888	888	888	888	888
2328761779	11/06/2012 22:53:06	11/06/2012 23:03:12	1	24	1	1	888	888	888	2		6	7	3	1	3	4		2	888	888	1	1	3	888	888	888	888	888	888	888	888	888	888	888	888	888	888	888	888	888	888	888	888	888	888	888	888	888
2329365748	11/07/2012 09:25:00	11/07/2012 10:02:05	1	32	1	2	Suiza	19	3	3		4	7	3	1	3	4		2	888	888	1	1	3	888	888	888	888	888	888	888	888	888	888	888	888	888	888	888	888	888	888	888	888	888	888	888	888	888
2330322451	11/07/2012 19:20:13	11/07/2012 19:34:10	1	39	1	1	888	888	888	4		6	7	3	4	1	3		2	888	888	1	1	1	#NULL!	1	#NULL!	#NULL!	#NULL!	#NULL!	#NULL!		2	888	888	888	888	888	888	2	3	888	888	888	888	888	888	888	888
2330365117	11/07/2012 19:39:19	11/07/2012 20:01:57	1	30	1	2	italia	5	3	3		6	7	3	8	3	1		2	888	888	1	3	3	888	888	888	888	888	888	888	888	888	888	888	888	888	888	888	888	888	888	888	888	888	888	888	888	888
2331929009	11/08/2012 16:21:04	11/08/2012 16:31:35	1	22	1	1	888	888	888	4		6	7	3	5	3	4		2	888	888	5	3	3	888	888	888	888	888	888	888	888	888	888	888	888	888	888	888	888	888	888	888	888	888	888	888	888	888
2332059098	11/08/2012 17:17:00	11/08/2012 17:32:06	1	20	1	1	888	888	888	2		6	7	3	2	2	1		2	888	888	1	1	2	888	888	888	888	888	888	888	888	888	888	888	888	888	888	888	888	888	888	888	888	888	888	888	888	888
2332862852	11/08/2012 23:40:24	11/08/2012 23:57:47	1	31	1	2	venezuela	8	3	4		5	7	3	10	3	5		2	888	888	3	1	3	888	888	888	888	888	888	888	888	888	888	888	888	888	888	888	888	888	888	888	888	888	888	888	888	888
2332885195	11/08/2012 23:55:12	11/09/2012 00:16:56	1	49	1	1	888	888	888	4		5	7	3	20	2	5		2	888	888	2	1	3	888	888	888	888	888	888	888	888	888	888	888	888	888	888	888	888	888	888	888	888	888	888	888	888	888
2333375284	11/09/2012 09:14:01	11/09/2012 09:36:48	1	46	1	1	888	888	888	1		5	7	3	2	2	4		2	888	888	1	1	3	888	888	888	888	888	888	888	888	888	888	888	888	888	888	888	888	888	888	888	888	888	888	888	888	888
2335116325	11/10/2012 10:26:42	11/10/2012 10:34:04	1	29	1	1	888	888	888	4		5	7	3	6	2	4		2	888	888	4	1	3	888	888	888	888	888	888	888	888	888	888	888	888	888	888	888	888	888	888	888	888	888	888	888	888	888
2335426926	11/10/2012 18:57:12	11/10/2012 19:06:33	1	53	1	1	888	888	888	3		4	7	3	4	2	5		2	888	888	1	1	3	888	888	888	888	888	888	888	888	888	888	888	888	888	888	888	888	888	888	888	888	888	888	888	888	888
2335429833	11/10/2012 19:01:32	11/10/2012 19:21:17	1	38	1	2	brazil	8	3	3		5	7	3	1	2	1		2	888	888	1	1	1	#NULL!	#NULL!	#NULL!	1	#NULL!	#NULL!	#NULL!		2	888	888	888	888	888	888	2	3	888	888	888	888	888	888	888	888
2335521499	11/10/2012 21:11:15	11/10/2012 21:22:03	1	33	1	2	Rumania	7	3	3		6	7	3	2	3	3		2	888	888	2	1	3	888	888	888	888	888	888	888	888	888	888	888	888	888	888	888	888	888	888	888	888	888	888	888	888	888
2335714132	11/11/2012 02:49:55	11/11/2012 02:57:54	1	36	1	1	888	888	888	4		6	7	3	4	3	1		2	888	888	3	1	3	888	888	888	888	888	888	888	888	888	888	888	888	888	888	888	888	888	888	888	888	888	888	888	888	888
2335731874	11/11/2012 03:34:16	11/11/2012 03:45:12	1	24	1	1	888	888	888	4		6	7	3	3	3	4		2	888	888	3	1	3	888	888	888	888	888	888	888	888	888	888	888	888	888	888	888	888	888	888	888	888	888	888	888	888	888
2335868757	11/11/2012 11:19:10	11/11/2012 11:33:01	1	31	1	1	888	888	888	3		5	7	3	5	3	4		2	888	888	4	1	3	888	888	888	888	888	888	888	888	888	888	888	888	888	888	888	888	888	888	888	888	888	888	888	888	888
2335888528	11/11/2012 12:15:12	11/11/2012 13:01:41	1	22	1	2	cuba	10	2	4		3	7	3	5	3	1		2	888	888	2	1	3	888	888	888	888	888	888	888	888	888	888	888	888	888	888	888	888	888	888	888	888	888	888	888	888	888
2335923841	11/11/2012 13:39:48	11/11/2012 13:50:29	1	31	1	1	888	888	888	4		6	7	3	3	3	4		2	888	888	4	1	3	888	888	888	888	888	888	888	888	888	888	888	888	888	888	888	888	888	888	888	888	888	888	888	888	888
2335984258	11/11/2012 15:34:47	11/11/2012 15:44:05	#NULL!	31	1	1	888	888	888	4		4	7	3	7	2	9		2	888	888	3	2	2	888	888	888	888	888	888	888	888	888	888	888	888	888	888	888	888	888	888	888	888	888	888	888	888	888
2336686818	11/12/2012 09:11:30	11/12/2012 09:22:40	1	29	1	1	888	888	888	3		6	7	3	2	3	4		2	888	888	3	1	3	888	888	888	888	888	888	888	888	888	888	888	888	888	888	888	888	888	888	888	888	888	888	888	888	888
2336905936	11/12/2012 13:15:57	11/12/2012 13:29:25	1	36	1	1	888	888	888	0	formacion profesional	6	7	3	10	3	8		2	888	888	3	1	3	888	888	888	888	888	888	888	888	888	888	888	888	888	888	888	888	888	888	888	888	888	888	888	888	888
2337061640	11/12/2012 14:48:12	11/12/2012 15:02:12	1	24	1	1	888	888	888	4		6	7	3	2	3	3		2	888	888	2	1	1	#NULL!	1	#NULL!	#NULL!	#NULL!	#NULL!	#NULL!		2	888	888	888	888	888	888	2	3	888	888	888	888	888	888	888	888
2337085310	11/12/2012 15:01:20	11/12/2012 15:09:31	1	21	1	1	888	888	888	2		6	7	3	2	3	10		2	888	888	2	1	3	888	888	888	888	888	888	888	888	888	888	888	888	888	888	888	888	888	888	888	888	888	888	888	888	888
2337151070	11/12/2012 15:34:38	11/12/2012 15:45:48	1	20	1	1	888	888	888	3		6	7	3	1	3	7		2	888	888	1	1	3	888	888	888	888	888	888	888	888	888	888	888	888	888	888	888	888	888	888	888	888	888	888	888	888	888
2337885528	11/12/2012 21:29:41	11/12/2012 21:46:19	1	50	1	1	888	888	888	3		6	7	3	1	3	8		2	888	888	3	2	2	888	888	888	888	888	888	888	888	888	888	888	888	888	888	888	888	888	888	888	888	888	888	888	888	888
2338046993	11/12/2012 22:59:05	11/12/2012 23:09:01	1	23	1	1	888	888	888	2		6	7	3	12	2	4		2	888	888	4	1	3	888	888	888	888	888	888	888	888	888	888	888	888	888	888	888	888	888	888	888	888	888	888	888	888	888
2338763643	11/13/2012 12:26:43	11/13/2012 12:39:56	1	55	1	1	888	888	888	4		6	7	3	2	3	3		2	888	888	4	1	3	888	888	888	888	888	888	888	888	888	888	888	888	888	888	888	888	888	888	888	888	888	888	888	888	888
2339285406	11/13/2012 16:46:30	11/13/2012 16:55:27	1	29	1	1	888	888	888	3		6	7	3	2	3	4		2	888	888	4	1	3	888	888	888	888	888	888	888	888	888	888	888	888	888	888	888	888	888	888	888	888	888	888	888	888	888
2339540007	11/13/2012 18:36:31	11/13/2012 18:47:34	1	23	1	1	888	888	888	4		5	7	3	4	2	10		2	888	888	2	1	3	888	888	888	888	888	888	888	888	888	888	888	888	888	888	888	888	888	888	888	888	888	888	888	888	888
2339663500	11/13/2012 19:28:58	11/13/2012 19:45:19	1	34	1	2	italia	2	2	3		5	7	3	3	3	5		2	888	888	1	1	3	888	888	888	888	888	888	888	888	888	888	888	888	888	888	888	888	888	888	888	888	888	888	888	888	888
2339674842	11/13/2012 19:34:12	11/13/2012 19:45:07	1	24	1	2	Francia	1	3	4		6	7	3	4	3	4		2	888	888	1	2	3	888	888	888	888	888	888	888	888	888	888	888	888	888	888	888	888	888	888	888	888	888	888	888	888	888
2340969034	11/14/2012 13:04:31	11/14/2012 13:14:44	1	33	1	2	lituania	5	3	4		6	7	3	1	3	4		2	888	888	1	1	3	888	888	888	888	888	888	888	888	888	888	888	888	888	888	888	888	888	888	888	888	888	888	888	888	888
2341251467	11/14/2012 15:34:25	11/14/2012 15:45:18	1	51	1	1	888	888	888	3		6	7	3	1	3	4		2	888	888	2	2	3	888	888	888	888	888	888	888	888	888	888	888	888	888	888	888	888	888	888	888	888	888	888	888	888	888
2341672214	11/14/2012 18:40:00	11/14/2012 18:56:47	1	33	1	1	888	888	888	3		5	7	3	1	3	4		2	888	888	1	2	3	888	888	888	888	888	888	888	888	888	888	888	888	888	888	888	888	888	888	888	888	888	888	888	888	888
2341844918	11/14/2012 19:56:37	11/14/2012 20:09:56	1	34	1	1	888	888	888	3		6	7	3	2	3	10		2	888	888	2	2	3	888	888	888	888	888	888	888	888	888	888	888	888	888	888	888	888	888	888	888	888	888	888	888	888	888
2342162929	11/14/2012 22:21:00	11/14/2012 22:31:34	1	26	1	1	888	888	888	4		6	7	3	5	3	4		2	888	888	1	1	2	888	888	888	888	888	888	888	888	888	888	888	888	888	888	888	888	888	888	888	888	888	888	888	888	888
2342233296	11/14/2012 23:01:03	11/14/2012 23:12:27	1	28	1	1	888	888	888	2		6	7	3	2	3	4		2	888	888	3	1	3	888	888	888	888	888	888	888	888	888	888	888	888	888	888	888	888	888	888	888	888	888	888	888	888	888
2343170936	11/15/2012 14:27:21	11/15/2012 14:37:54	1	33	1	1	888	888	888	3		6	7	3	1	3	8		2	888	888	2	1	3	888	888	888	888	888	888	888	888	888	888	888	888	888	888	888	888	888	888	888	888	888	888	888	888	888
2343675280	11/15/2012 18:07:23	11/15/2012 18:15:06	#NULL!		1	1	888	888	888	3		6	7	3	8	3	4		2	888	888	2	1	3	888	888	888	888	888	888	888	888	888	888	888	888	888	888	888	888	888	888	888	888	888	888	888	888	888
2343760901	11/15/2012 18:45:29	11/15/2012 18:56:24	1	24	1	1	888	888	888	4		6	7	3	2	3	4		2	888	888	2	1	3	888	888	888	888	888	888	888	888	888	888	888	888	888	888	888	888	888	888	888	888	888	888	888	888	888
2344029108	11/15/2012 20:40:29	11/15/2012 20:55:38	1	33	1	2	alemania	10	1	4		6	7	3	4	3	10		2	888	888	1	3	1	#NULL!	#NULL!	#NULL!	#NULL!	1	#NULL!	#NULL!		2	888	888	888	888	888	888	2	3	888	888	888	888	888	888	888	888
2346348849	11/17/2012 00:37:40	11/17/2012 00:51:33	1	25	1	1	888	888	888	3		6	7	3	7	3	4		2	888	888	4	1	3	888	888	888	888	888	888	888	888	888	888	888	888	888	888	888	888	888	888	888	888	888	888	888	888	888
2346758685	11/17/2012 14:14:43	11/17/2012 14:26:20	1	22	1	1	888	888	888	4		6	7	3	4	3	8		2	888	888	2	1	3	888	888	888	888	888	888	888	888	888	888	888	888	888	888	888	888	888	888	888	888	888	888	888	888	888
2347569008	11/18/2012 15:30:38	11/18/2012 15:41:06	1	32	1	1	888	888	888	4		6	7	3	6	3	4		2	888	888	2	1	3	888	888	888	888	888	888	888	888	888	888	888	888	888	888	888	888	888	888	888	888	888	888	888	888	888
2347646309	11/18/2012 17:30:20	11/18/2012 17:40:14	1	48	1	1	888	888	888	3		6	7	3	18	3	4		2	888	888	3	1	3	888	888	888	888	888	888	888	888	888	888	888	888	888	888	888	888	888	888	888	888	888	888	888	888	888
2347705373	11/18/2012 18:53:12	11/18/2012 19:03:45	1	18	1	1	888	888	888	3		6	7	3	4	2	4		2	888	888	2	1	3	888	888	888	888	888	888	888	888	888	888	888	888	888	888	888	888	888	888	888	888	888	888	888	888	888
2347835953	11/18/2012 21:43:00	11/18/2012 21:55:45	1	22	1	1	888	888	888	3		6	7	3	2	3	8		2	888	888	4	1	3	888	888	888	888	888	888	888	888	888	888	888	888	888	888	888	888	888	888	888	888	888	888	888	888	888
2348405740	11/19/2012 10:31:38	11/19/2012 10:41:30	1	22	1	1	888	888	888	3		5	7	3	6	2	4		2	888	888	1	1	3	888	888	888	888	888	888	888	888	888	888	888	888	888	888	888	888	888	888	888	888	888	888	888	888	888
2350484131	11/20/2012 10:51:30	11/20/2012 11:14:32	1	29	1	1	888	888	888	4		4	7	3	4	3	3		2	888	888	3	1	3	888	888	888	888	888	888	888	888	888	888	888	888	888	888	888	888	888	888	888	888	888	888	888	888	888
2351674885	11/20/2012 21:37:27	11/20/2012 21:49:49	1	31	1	1	888	888	888	3		6	7	3	3	3	4		2	888	888	2	1	3	888	888	888	888	888	888	888	888	888	888	888	888	888	888	888	888	888	888	888	888	888	888	888	888	888
2351779722	11/20/2012 22:31:10	11/20/2012 22:53:25	1	26	1	1	888	888	888	0	fp 2	6	7	3	3	3	8		2	888	888	4	1	3	888	888	888	888	888	888	888	888	888	888	888	888	888	888	888	888	888	888	888	888	888	888	888	888	888
2352499228	11/21/2012 11:04:54	11/21/2012 11:18:08	1	34	1	1	888	888	888	3		6	7	3	8	3	9		2	888	888	3	1	3	888	888	888	888	888	888	888	888	888	888	888	888	888	888	888	888	888	888	888	888	888	888	888	888	888
2352715803	11/21/2012 14:06:35	11/21/2012 14:17:02	1	32	1	1	888	888	888	4		6	7	3	2	3	4		2	888	888	1	1	3	888	888	888	888	888	888	888	888	888	888	888	888	888	888	888	888	888	888	888	888	888	888	888	888	888
2354231828	11/22/2012 13:27:30	11/22/2012 13:42:02	1	30	1	2	cuba	5	3	4		4	7	3	6	3	8		2	888	888	1	1	1	#NULL!	1	#NULL!	#NULL!	#NULL!	#NULL!	#NULL!		1	2	1	#NULL!	#NULL!	#NULL!	#NULL!	2	1	6	2	1		1	1	1	1
2354707127	11/22/2012 22:23:13	11/22/2012 22:41:43	1	22	1	1	888	888	888	4		5	7	3	1	3	1		2	888	888	2	1	3	888	888	888	888	888	888	888	888	888	888	888	888	888	888	888	888	888	888	888	888	888	888	888	888	888
2354754992	11/22/2012 23:39:44	11/22/2012 23:59:22	1	28	1	1	888	888	888	4		5	7	3	1	3	8		2	888	888	2	1	3	888	888	888	888	888	888	888	888	888	888	888	888	888	888	888	888	888	888	888	888	888	888	888	888	888
2354787073	11/23/2012 00:37:18	11/23/2012 00:44:32	1	34	1	1	888	888	888	4		6	7	3	2	3	4		2	888	888	1	2	2	888	888	888	888	888	888	888	888	888	888	888	888	888	888	888	888	888	888	888	888	888	888	888	888	888
2355623889	11/23/2012 20:07:25	11/23/2012 20:33:43	1	37	1	1	888	888	888	3		6	7	3	5	3	8		2	888	888	1	1	3	888	888	888	888	888	888	888	888	888	888	888	888	888	888	888	888	888	888	888	888	888	888	888	888	888
2356720979	11/25/2012 13:05:13	11/25/2012 13:22:50	1	25	1	1	888	888	888	1		5	7	3	5	2	4		2	888	888	2	1	3	888	888	888	888	888	888	888	888	888	888	888	888	888	888	888	888	888	888	888	888	888	888	888	888	888
2357138438	11/25/2012 23:35:46	11/25/2012 23:56:17	1	25	1	1	888	888	888	4		6	7	3	5	2	4		2	888	888	1	1	3	888	888	888	888	888	888	888	888	888	888	888	888	888	888	888	888	888	888	888	888	888	888	888	888	888
2357306320	11/26/2012 03:12:06	11/26/2012 03:19:49	1	18	1	1	888	888	888	3		5	7	3	2	1	4		2	888	888	3	2	3	888	888	888	888	888	888	888	888	888	888	888	888	888	888	888	888	888	888	888	888	888	888	888	888	888
2358266455	11/26/2012 17:18:33	11/26/2012 17:33:06	1	18	1	1	888	888	888	3		6	7	3	2	2	4		2	888	888	1	1	3	888	888	888	888	888	888	888	888	888	888	888	888	888	888	888	888	888	888	888	888	888	888	888	888	888
2360787706	11/27/2012 19:43:36	11/27/2012 20:07:20	1	20	1	1	888	888	888	3		6	7	3	1	3	4		2	888	888	2	1	3	888	888	888	888	888	888	888	888	888	888	888	888	888	888	888	888	888	888	888	888	888	888	888	888	888
2361194272	11/27/2012 22:36:09	11/27/2012 22:53:20	1	37	1	1	888	888	888	2		6	7	3	1	2	8		2	888	888	1	1	3	888	888	888	888	888	888	888	888	888	888	888	888	888	888	888	888	888	888	888	888	888	888	888	888	888
2364233209	11/29/2012 11:00:05	11/29/2012 11:25:16	1	32	1	1	888	888	888	4		5	7	3	18	2	6		2	888	888	1	1	3	888	888	888	888	888	888	888	888	888	888	888	888	888	888	888	888	888	888	888	888	888	888	888	888	888
2364233820	11/29/2012 11:00:48	11/29/2012 11:10:36	1	23	1	1	888	888	888	4		6	7	3	1	3	4		2	888	888	3	1	3	888	888	888	888	888	888	888	888	888	888	888	888	888	888	888	888	888	888	888	888	888	888	888	888	888
2364241655	11/29/2012 11:09:06	11/29/2012 11:24:49	1	24	1	1	888	888	888	3		6	7	3	4	2	4		2	888	888	1	1	3	888	888	888	888	888	888	888	888	888	888	888	888	888	888	888	888	888	888	888	888	888	888	888	888	888
2364241697	11/29/2012 11:09:28	11/29/2012 11:19:53	1	31	1	1	888	888	888	4		6	7	3	3	2	4		2	888	888	5	1	3	888	888	888	888	888	888	888	888	888	888	888	888	888	888	888	888	888	888	888	888	888	888	888	888	888
2364245740	11/29/2012 11:12:43	11/29/2012 11:27:11	1	24	1	1	888	888	888	4		5	7	3	2	3	4		2	888	888	2	1	3	888	888	888	888	888	888	888	888	888	888	888	888	888	888	888	888	888	888	888	888	888	888	888	888	888
2364245802	11/29/2012 11:13:42	11/29/2012 11:38:56	1	36	1	1	888	888	888	3		6	7	3	4	3	4		2	888	888	2	1	2	888	888	888	888	888	888	888	888	888	888	888	888	888	888	888	888	888	888	888	888	888	888	888	888	888
2364247907	11/29/2012 11:02:18	11/29/2012 11:37:19	1	40	1	1	888	888	888	1		5	7	3	4	3	5		2	888	888	1	1	1	#NULL!	1	1	#NULL!	1	#NULL!	#NULL!		2	888	888	888	888	888	888	2	3	888	888	888	888	888	888	888	888
2364259123	11/29/2012 11:27:24	11/29/2012 11:40:27	1	30	1	1	888	888	888	2		6	7	3	1	3	8		2	888	888	3	2	3	888	888	888	888	888	888	888	888	888	888	888	888	888	888	888	888	888	888	888	888	888	888	888	888	888
2364261862	11/29/2012 11:30:28	11/29/2012 11:54:32	1	23	1	1	888	888	888	3		6	7	3	1	3	4		2	888	888	1	1	3	888	888	888	888	888	888	888	888	888	888	888	888	888	888	888	888	888	888	888	888	888	888	888	888	888
2364266165	11/29/2012 11:34:44	11/29/2012 11:46:16	1	20	1	1	888	888	888	3		5	7	3	10	2	4		2	888	888	2	1	3	888	888	888	888	888	888	888	888	888	888	888	888	888	888	888	888	888	888	888	888	888	888	888	888	888
2364270546	11/29/2012 11:39:20	11/29/2012 11:47:49	1	33	1	2	Portugal	7	3	4		5	7	3	3	3	8		2	888	888	3	2	3	888	888	888	888	888	888	888	888	888	888	888	888	888	888	888	888	888	888	888	888	888	888	888	888	888
2364277345	11/29/2012 11:46:06	11/29/2012 11:54:12	1	29	1	1	888	888	888	4		6	7	3	3	3	5		2	888	888	1	2	2	888	888	888	888	888	888	888	888	888	888	888	888	888	888	888	888	888	888	888	888	888	888	888	888	888
2364283274	11/29/2012 11:51:40	11/29/2012 12:14:30	1	66	1	1	888	888	888	4		6	7	3	10	3	8		2	888	888	5	1	3	888	888	888	888	888	888	888	888	888	888	888	888	888	888	888	888	888	888	888	888	888	888	888	888	888
2364286982	11/29/2012 11:55:21	11/29/2012 12:05:47	1	35	1	1	888	888	888	4		5	7	3	3	3	10		2	888	888	4	1	3	888	888	888	888	888	888	888	888	888	888	888	888	888	888	888	888	888	888	888	888	888	888	888	888	888
2364302268	11/29/2012 12:09:39	11/29/2012 12:39:10	1	23	1	1	888	888	888	3		6	7	3	4	2	10		2	888	888	1	1	1	#NULL!	1	1	#NULL!	#NULL!	#NULL!	#NULL!		2	888	888	888	888	888	888	2	3	888	888	888	888	888	888	888	888
2364309075	11/29/2012 12:15:50	11/29/2012 12:23:33	1	33	1	1	888	888	888	4		6	7	3	1	3	5		2	888	888	2	1	3	888	888	888	888	888	888	888	888	888	888	888	888	888	888	888	888	888	888	888	888	888	888	888	888	888
2364313809	11/29/2012 12:20:15	11/29/2012 12:30:53	1	27	1	1	888	888	888	3		5	7	3	6	3	2		2	888	888	3	3	3	888	888	888	888	888	888	888	888	888	888	888	888	888	888	888	888	888	888	888	888	888	888	888	888	888
2364313881	11/29/2012 12:20:16	11/29/2012 12:30:54	1	27	1	1	888	888	888	4		6	7	3	3	2	4		2	888	888	1	1	3	888	888	888	888	888	888	888	888	888	888	888	888	888	888	888	888	888	888	888	888	888	888	888	888	888
2364317693	11/29/2012 12:23:26	11/29/2012 12:30:23	1	36	1	1	888	888	888	4		6	7	3	8	3	4		2	888	888	3	1	3	888	888	888	888	888	888	888	888	888	888	888	888	888	888	888	888	888	888	888	888	888	888	888	888	888
2364318504	11/29/2012 12:24:31	11/29/2012 12:39:07	1	24	1	2	colombia	9	3	4		6	7	3	4	3	4		2	888	888	2	1	3	888	888	888	888	888	888	888	888	888	888	888	888	888	888	888	888	888	888	888	888	888	888	888	888	888
2364318860	11/29/2012 12:24:49	11/29/2012 12:38:37	1	24	1	1	888	888	888	4		6	7	3	4	3	8		2	888	888	3	1	3	888	888	888	888	888	888	888	888	888	888	888	888	888	888	888	888	888	888	888	888	888	888	888	888	888
2364343311	11/29/2012 12:45:41	11/29/2012 13:01:13	1	20	1	1	888	888	888	3		6	7	3	4	2	8		2	888	888	2	1	3	888	888	888	888	888	888	888	888	888	888	888	888	888	888	888	888	888	888	888	888	888	888	888	888	888
2364344873	11/29/2012 12:46:12	11/29/2012 12:56:12	1	21	1	1	888	888	888	4		6	7	3	1	3	4		2	888	888	2	3	3	888	888	888	888	888	888	888	888	888	888	888	888	888	888	888	888	888	888	888	888	888	888	888	888	888
2364347236	11/29/2012 12:49:04	11/29/2012 12:59:26	1	33	1	1	888	888	888	4		6	7	3	6	2	1		2	888	888	3	1	3	888	888	888	888	888	888	888	888	888	888	888	888	888	888	888	888	888	888	888	888	888	888	888	888	888
2364349810	11/29/2012 12:51:02	11/29/2012 12:57:17	1	46	1	1	888	888	888	4		4	7	3	4	2	1		2	888	888	4	3	3	888	888	888	888	888	888	888	888	888	888	888	888	888	888	888	888	888	888	888	888	888	888	888	888	888
2364352112	11/29/2012 12:52:27	11/29/2012 13:03:04	1	40	1	1	888	888	888	3		4	7	3	1	3	4		2	888	888	4	1	3	888	888	888	888	888	888	888	888	888	888	888	888	888	888	888	888	888	888	888	888	888	888	888	888	888
2364359234	11/29/2012 12:58:12	11/29/2012 13:06:14	1	20	1	1	888	888	888	4		5	7	3	3	3	8		2	888	888	4	1	3	888	888	888	888	888	888	888	888	888	888	888	888	888	888	888	888	888	888	888	888	888	888	888	888	888
2364363310	11/29/2012 13:01:08	11/29/2012 13:21:54	1	29	1	1	888	888	888	3		6	7	3	2	3	4		2	888	888	3	1	3	888	888	888	888	888	888	888	888	888	888	888	888	888	888	888	888	888	888	888	888	888	888	888	888	888
2364368484	11/29/2012 13:04:47	11/29/2012 13:21:42	1	38	1	1	888	888	888	4		5	7	3	2	1	8		2	888	888	3	1	3	888	888	888	888	888	888	888	888	888	888	888	888	888	888	888	888	888	888	888	888	888	888	888	888	888
2364373002	11/29/2012 12:18:20	11/29/2012 13:28:03	1	20	1	2	colombia	12	3	3		5	7	3	1	3	8		2	888	888	1	1	3	888	888	888	888	888	888	888	888	888	888	888	888	888	888	888	888	888	888	888	888	888	888	888	888	888
2364428843	11/29/2012 13:43:28	11/29/2012 13:50:50	1	20	1	1	888	888	888	3		6	7	3	1	3	4		2	888	888	2	1	3	888	888	888	888	888	888	888	888	888	888	888	888	888	888	888	888	888	888	888	888	888	888	888	888	888
2364435423	11/29/2012 13:46:58	11/29/2012 13:54:49	1	36	1	1	888	888	888	4		6	7	3	4	3	4		2	888	888	1	1	3	888	888	888	888	888	888	888	888	888	888	888	888	888	888	888	888	888	888	888	888	888	888	888	888	888
2364440987	11/29/2012 13:49:55	11/29/2012 14:02:16	1	22	1	1	888	888	888	3		6	7	3	2	3	10		2	888	888	3	1	3	888	888	888	888	888	888	888	888	888	888	888	888	888	888	888	888	888	888	888	888	888	888	888	888	888
2364451092	11/29/2012 13:55:25	11/29/2012 14:11:25	1	35	1	1	888	888	888	4		3	7	3	18	2	1		2	888	888	4	1	3	888	888	888	888	888	888	888	888	888	888	888	888	888	888	888	888	888	888	888	888	888	888	888	888	888
2364467133	11/29/2012 14:03:39	11/29/2012 14:17:26	1	46	1	2	Paises Bajos	15	3	3		6	7	3	12	3	7		2	888	888	4	1	3	888	888	888	888	888	888	888	888	888	888	888	888	888	888	888	888	888	888	888	888	888	888	888	888	888
2364472213	11/29/2012 14:06:00	11/29/2012 14:14:30	1	21	1	1	888	888	888	4		5	7	3	1	3	2		2	888	888	4	1	3	888	888	888	888	888	888	888	888	888	888	888	888	888	888	888	888	888	888	888	888	888	888	888	888	888
2364496643	11/29/2012 14:17:26	11/29/2012 14:30:06	1	30	1	1	888	888	888	4		5	7	3	8	3	4		2	888	888	5	2	3	888	888	888	888	888	888	888	888	888	888	888	888	888	888	888	888	888	888	888	888	888	888	888	888	888
2364497306	11/29/2012 14:18:10	11/29/2012 14:29:20	1	24	1	1	888	888	888	2		5	7	3	1	3	4		2	888	888	2	1	3	888	888	888	888	888	888	888	888	888	888	888	888	888	888	888	888	888	888	888	888	888	888	888	888	888
2364516748	11/29/2012 14:26:49	11/29/2012 14:43:16	1	26	1	1	888	888	888	3		3	7	3	2	2	4		2	888	888	1	1	3	888	888	888	888	888	888	888	888	888	888	888	888	888	888	888	888	888	888	888	888	888	888	888	888	888
2364541272	11/29/2012 14:38:43	11/29/2012 14:48:10	1	26	1	1	888	888	888	4		5	7	3	2	3	1		2	888	888	3	1	3	888	888	888	888	888	888	888	888	888	888	888	888	888	888	888	888	888	888	888	888	888	888	888	888	888
2364542867	11/29/2012 14:19:13	11/29/2012 14:49:05	1	29	1	1	888	888	888	3		6	7	3	5	2	4		2	888	888	3	1	3	888	888	888	888	888	888	888	888	888	888	888	888	888	888	888	888	888	888	888	888	888	888	888	888	888
2364543973	11/29/2012 14:39:50	11/29/2012 15:05:15	1	23	1	1	888	888	888	2		6	7	3	18	2	9		2	888	888	2	2	3	888	888	888	888	888	888	888	888	888	888	888	888	888	888	888	888	888	888	888	888	888	888	888	888	888
2364547076	11/29/2012 14:41:32	11/29/2012 14:53:31	1	35	1	2	cuba	3	3	4		6	7	3	3	2	9		2	888	888	2	1	3	888	888	888	888	888	888	888	888	888	888	888	888	888	888	888	888	888	888	888	888	888	888	888	888	888
2364548927	11/29/2012 14:42:22	11/29/2012 14:51:42	1	28	1	1	888	888	888	4		6	7	3	12	3	5		2	888	888	3	1	3	888	888	888	888	888	888	888	888	888	888	888	888	888	888	888	888	888	888	888	888	888	888	888	888	888
2364570089	11/29/2012 14:52:10	11/29/2012 15:03:47	1	55	1	1	888	888	888	1		4	7	3	2	2	4		2	888	888	2	1	3	888	888	888	888	888	888	888	888	888	888	888	888	888	888	888	888	888	888	888	888	888	888	888	888	888
2364573979	11/29/2012 14:53:23	11/29/2012 15:15:36	1	28	1	2	Cuba	5	3	0	Bachiller	6	7	3	5	3	4		2	888	888	2	1	3	888	888	888	888	888	888	888	888	888	888	888	888	888	888	888	888	888	888	888	888	888	888	888	888	888
2364588519	11/29/2012 14:57:47	11/29/2012 15:15:18	1	25	1	1	888	888	888	3		5	7	3	3	2	4		2	888	888	1	1	3	888	888	888	888	888	888	888	888	888	888	888	888	888	888	888	888	888	888	888	888	888	888	888	888	888
2364593734	11/29/2012 15:03:17	11/29/2012 15:18:05	1	30	1	1	888	888	888	0	modulo grado superior	6	7	3	1	3	8		2	888	888	2	1	3	888	888	888	888	888	888	888	888	888	888	888	888	888	888	888	888	888	888	888	888	888	888	888	888	888
2364615031	11/29/2012 15:12:44	11/29/2012 15:33:51	1	30	1	1	888	888	888	2		6	7	3	1	1	4		2	888	888	1	1	3	888	888	888	888	888	888	888	888	888	888	888	888	888	888	888	888	888	888	888	888	888	888	888	888	888
2364629238	11/29/2012 15:18:53	11/29/2012 15:23:51	1	23	1	1	888	888	888	4		5	7	3	9	2	10		2	888	888	3	1	3	888	888	888	888	888	888	888	888	888	888	888	888	888	888	888	888	888	888	888	888	888	888	888	888	888
2364637953	11/29/2012 15:22:43	11/29/2012 15:33:26	1	33	1	1	888	888	888	2		6	7	3	1	3	4		2	888	888	4	1	3	888	888	888	888	888	888	888	888	888	888	888	888	888	888	888	888	888	888	888	888	888	888	888	888	888
2364640601	11/29/2012 15:23:55	11/29/2012 15:34:09	1	22	1	1	888	888	888	3		6	7	3	2	3	4		2	888	888	2	1	3	888	888	888	888	888	888	888	888	888	888	888	888	888	888	888	888	888	888	888	888	888	888	888	888	888
2364645680	11/29/2012 15:25:32	11/29/2012 15:32:51	1	46	1	1	888	888	888	4		5	7	3	8	3	1		2	888	888	4	1	3	888	888	888	888	888	888	888	888	888	888	888	888	888	888	888	888	888	888	888	888	888	888	888	888	888
2364671221	11/29/2012 15:36:39	11/29/2012 15:47:43	1	46	1	1	888	888	888	3		6	7	3	18	2	6		2	888	888	1	1	3	888	888	888	888	888	888	888	888	888	888	888	888	888	888	888	888	888	888	888	888	888	888	888	888	888
2364671741	11/29/2012 15:37:04	11/29/2012 15:44:36	1	36	1	1	888	888	888	3		4	7	3	7	3	10		2	888	888	3	1	3	888	888	888	888	888	888	888	888	888	888	888	888	888	888	888	888	888	888	888	888	888	888	888	888	888
2364688931	11/29/2012 15:44:24	11/29/2012 15:58:16	1	24	1	1	888	888	888	4		6	7	3	5	2	4		2	888	888	5	1	3	888	888	888	888	888	888	888	888	888	888	888	888	888	888	888	888	888	888	888	888	888	888	888	888	888
2364692539	11/29/2012 15:45:44	11/29/2012 16:00:12	1	24	1	1	888	888	888	4		6	7	3	4	3	8		2	888	888	2	1	3	888	888	888	888	888	888	888	888	888	888	888	888	888	888	888	888	888	888	888	888	888	888	888	888	888
2364698754	11/29/2012 15:48:29	11/29/2012 15:59:40	1	31	1	1	888	888	888	4		5	7	3	4	3	4		2	888	888	2	1	3	888	888	888	888	888	888	888	888	888	888	888	888	888	888	888	888	888	888	888	888	888	888	888	888	888
2364702262	11/29/2012 15:50:07	11/29/2012 15:58:20	1	38	1	1	888	888	888	2		3	7	3	6	2	4		2	888	888	3	1	3	888	888	888	888	888	888	888	888	888	888	888	888	888	888	888	888	888	888	888	888	888	888	888	888	888
2364709646	11/29/2012 15:53:15	11/29/2012 16:02:58	1	41	1	1	888	888	888	4		6	7	3	3	3	4		2	888	888	4	1	3	888	888	888	888	888	888	888	888	888	888	888	888	888	888	888	888	888	888	888	888	888	888	888	888	888
2364717419	11/29/2012 15:56:31	11/29/2012 16:03:01	1	29	1	1	888	888	888	4		5	7	3	2	3	5		2	888	888	3	1	3	888	888	888	888	888	888	888	888	888	888	888	888	888	888	888	888	888	888	888	888	888	888	888	888	888
2364717593	11/29/2012 15:56:26	11/29/2012 16:08:35	1	20	1	1	888	888	888	4		5	7	3	1	3	6		2	888	888	4	1	3	888	888	888	888	888	888	888	888	888	888	888	888	888	888	888	888	888	888	888	888	888	888	888	888	888
2364739990	11/29/2012 16:05:51	11/29/2012 16:12:46	1	23	1	1	888	888	888	3		6	7	3	5	2	10		2	888	888	1	1	3	888	888	888	888	888	888	888	888	888	888	888	888	888	888	888	888	888	888	888	888	888	888	888	888	888
2364742776	11/29/2012 16:07:00	11/29/2012 16:13:52	1	31	1	1	888	888	888	4		6	7	3	1	3	10		2	888	888	4	1	3	888	888	888	888	888	888	888	888	888	888	888	888	888	888	888	888	888	888	888	888	888	888	888	888	888
2364756764	11/29/2012 16:11:52	11/29/2012 16:32:57	1	25	1	1	888	888	888	2		6	7	3	4	3	4		2	888	888	3	1	3	888	888	888	888	888	888	888	888	888	888	888	888	888	888	888	888	888	888	888	888	888	888	888	888	888
2364756810	11/29/2012 16:12:23	11/29/2012 16:23:23	1	27	1	1	888	888	888	0	Ciclo Medio de Cocina	6	7	3	2	3	6		2	888	888	3	1	3	888	888	888	888	888	888	888	888	888	888	888	888	888	888	888	888	888	888	888	888	888	888	888	888	888
2364763435	11/29/2012 16:14:57	11/29/2012 17:45:57	1	48	1	1	888	888	888	3		5	7	3	1	3	1		2	888	888	1	3	1	#NULL!	#NULL!	#NULL!	#NULL!	#NULL!	#NULL!	1	tv	2	888	888	888	888	888	888	2	3	888	888	888	888	888	888	888	888
2364783734	11/29/2012 16:22:41	11/29/2012 16:36:15	1	30	1	2	brasil	8	3	0	m&#225;ster superior en peluquer&#237;a	5	7	3	2	3	1		2	888	888	3	1	3	888	888	888	888	888	888	888	888	888	888	888	888	888	888	888	888	888	888	888	888	888	888	888	888	888
2364796142	11/29/2012 16:27:35	11/29/2012 16:38:01	1	47	1	1	888	888	888	4		6	7	3	24	2	6		2	888	888	1	2	2	888	888	888	888	888	888	888	888	888	888	888	888	888	888	888	888	888	888	888	888	888	888	888	888	888
2364801243	11/29/2012 16:29:26	11/29/2012 16:48:43	1	25	1	1	888	888	888	2		6	7	3	2	2	4		2	888	888	4	1	3	888	888	888	888	888	888	888	888	888	888	888	888	888	888	888	888	888	888	888	888	888	888	888	888	888
2364802555	11/29/2012 16:30:09	11/29/2012 16:39:04	1	28	1	1	888	888	888	4		6	7	3	3	3	9		2	888	888	2	2	2	888	888	888	888	888	888	888	888	888	888	888	888	888	888	888	888	888	888	888	888	888	888	888	888	888
2364805074	11/29/2012 16:30:56	11/29/2012 16:38:40	1	27	1	1	888	888	888	4		6	7	3	1	3	1		2	888	888	3	1	3	888	888	888	888	888	888	888	888	888	888	888	888	888	888	888	888	888	888	888	888	888	888	888	888	888
2364893850	11/29/2012 17:04:16	11/29/2012 17:33:31	1	24	1	1	888	888	888	4		6	7	3	3	3	10		2	888	888	2	1	3	888	888	888	888	888	888	888	888	888	888	888	888	888	888	888	888	888	888	888	888	888	888	888	888	888
2364940438	11/29/2012 17:24:23	11/29/2012 17:38:11	1	42	1	1	888	888	888	3		5	7	3	4	3	4		2	888	888	4	1	3	888	888	888	888	888	888	888	888	888	888	888	888	888	888	888	888	888	888	888	888	888	888	888	888	888
2364960154	11/29/2012 17:33:13	11/29/2012 17:47:32	1	55	1	1	888	888	888	4		5	7	3	5	2	10		2	888	888	1	1	3	888	888	888	888	888	888	888	888	888	888	888	888	888	888	888	888	888	888	888	888	888	888	888	888	888
2364985478	11/29/2012 17:43:49	11/29/2012 17:54:49	1	31	1	1	888	888	888	3		6	7	3	8	3	10		2	888	888	3	1	3	888	888	888	888	888	888	888	888	888	888	888	888	888	888	888	888	888	888	888	888	888	888	888	888	888
2364987546	11/29/2012 17:44:55	11/29/2012 18:02:38	1	21	1	1	888	888	888	3		6	7	3	1	3	4		2	888	888	4	1	2	888	888	888	888	888	888	888	888	888	888	888	888	888	888	888	888	888	888	888	888	888	888	888	888	888
2364992397	11/29/2012 17:47:04	11/29/2012 17:56:59	1	22	1	1	888	888	888	3		5	7	3	5	2	4		2	888	888	3	1	3	888	888	888	888	888	888	888	888	888	888	888	888	888	888	888	888	888	888	888	888	888	888	888	888	888
2364994909	11/29/2012 17:47:47	11/29/2012 18:05:31	1	31	1	1	888	888	888	3		5	7	3	10	3	10		2	888	888	3	1	3	888	888	888	888	888	888	888	888	888	888	888	888	888	888	888	888	888	888	888	888	888	888	888	888	888
2365002012	11/29/2012 17:51:15	11/29/2012 18:07:06	1	20	1	1	888	888	888	0	Acab&#233; la Ense&#241;anza secundaria de segunda	6	7	3	18	2	4		2	888	888	2	1	3	888	888	888	888	888	888	888	888	888	888	888	888	888	888	888	888	888	888	888	888	888	888	888	888	888
2365002643	11/29/2012 12:45:05	11/29/2012 18:22:24	1	20	1	1	888	888	888	3		6	7	3	3	2	8		2	888	888	1	1	3	888	888	888	888	888	888	888	888	888	888	888	888	888	888	888	888	888	888	888	888	888	888	888	888	888
2365003604	11/29/2012 17:45:44	11/29/2012 17:57:58	1	25	1	1	888	888	888	4		6	7	3	1	3	4		2	888	888	4	1	3	888	888	888	888	888	888	888	888	888	888	888	888	888	888	888	888	888	888	888	888	888	888	888	888	888
2365043245	11/29/2012 18:09:40	11/29/2012 18:20:13	1	52	1	1	888	888	888	4		5	7	3	20	3	1		2	888	888	3	2	2	888	888	888	888	888	888	888	888	888	888	888	888	888	888	888	888	888	888	888	888	888	888	888	888	888
2365044589	11/29/2012 18:10:16	11/29/2012 18:22:51	1	40	1	1	888	888	888	4		6	7	3	125	2	5		2	888	888	1	3	1	#NULL!	#NULL!	#NULL!	#NULL!	#NULL!	#NULL!	1	noticias tv	2	888	888	888	888	888	888	2	3	888	888	888	888	888	888	888	888
2365052033	11/29/2012 18:13:41	11/29/2012 18:24:59	1	64	1	1	888	888	888	4		4	7	3	1	3	8		2	888	888	4	1	3	888	888	888	888	888	888	888	888	888	888	888	888	888	888	888	888	888	888	888	888	888	888	888	888	888
2365064009	11/29/2012 18:18:51	11/29/2012 18:27:32	1	29	1	1	888	888	888	4		6	7	3	3	3	10		2	888	888	4	1	3	888	888	888	888	888	888	888	888	888	888	888	888	888	888	888	888	888	888	888	888	888	888	888	888	888
2365070357	11/29/2012 18:21:06	11/29/2012 18:50:12	1	31	1	1	888	888	888	3		6	7	3	4	3	4		2	888	888	1	1	3	888	888	888	888	888	888	888	888	888	888	888	888	888	888	888	888	888	888	888	888	888	888	888	888	888
2365094251	11/29/2012 18:33:28	11/29/2012 18:47:47	1	32	1	1	888	888	888	4		5	7	3	2	3	4		2	888	888	3	1	3	888	888	888	888	888	888	888	888	888	888	888	888	888	888	888	888	888	888	888	888	888	888	888	888	888
2365102575	11/29/2012 18:37:47	11/29/2012 19:01:17	1	25	1	1	888	888	888	2		6	7	3	7	3	10		2	888	888	3	1	3	888	888	888	888	888	888	888	888	888	888	888	888	888	888	888	888	888	888	888	888	888	888	888	888	888
2365108157	11/29/2012 18:40:05	11/29/2012 18:48:40	1	27	1	1	888	888	888	4		6	7	3	1	3	4		2	888	888	3	1	3	888	888	888	888	888	888	888	888	888	888	888	888	888	888	888	888	888	888	888	888	888	888	888	888	888
2365130528	11/29/2012 18:49:38	11/29/2012 19:04:24	1	24	1	1	888	888	888	4		5	7	3	3	3	4		2	888	888	4	1	3	888	888	888	888	888	888	888	888	888	888	888	888	888	888	888	888	888	888	888	888	888	888	888	888	888
2365135444	11/29/2012 18:51:26	11/29/2012 19:21:07	1	21	1	1	888	888	888	2		6	7	3	2	3	1		2	888	888	5	1	3	888	888	888	888	888	888	888	888	888	888	888	888	888	888	888	888	888	888	888	888	888	888	888	888	888
2365135692	11/29/2012 18:51:40	11/29/2012 18:58:37	1	41	1	1	888	888	888	4		5	7	3	4	3	3		2	888	888	5	1	3	888	888	888	888	888	888	888	888	888	888	888	888	888	888	888	888	888	888	888	888	888	888	888	888	888
2365146034	11/29/2012 18:54:59	11/29/2012 19:04:21	1	24	1	1	888	888	888	4		6	7	3	7	2	5		2	888	888	1	1	3	888	888	888	888	888	888	888	888	888	888	888	888	888	888	888	888	888	888	888	888	888	888	888	888	888
2365159987	11/29/2012 18:57:03	11/29/2012 19:13:04	#NULL!	27	1	1	888	888	888	4		6	7	3	5	3	8		2	888	888	3	1	3	888	888	888	888	888	888	888	888	888	888	888	888	888	888	888	888	888	888	888	888	888	888	888	888	888
2365161540	11/29/2012 19:02:50	11/29/2012 19:12:21	1	24	1	1	888	888	888	3		5	7	3	2	3	4		2	888	888	3	1	3	888	888	888	888	888	888	888	888	888	888	888	888	888	888	888	888	888	888	888	888	888	888	888	888	888
2365168259	11/29/2012 19:05:45	11/29/2012 19:16:04	1	35	1	1	888	888	888	2		5	7	3	3	3	1		2	888	888	3	1	3	888	888	888	888	888	888	888	888	888	888	888	888	888	888	888	888	888	888	888	888	888	888	888	888	888
2365179054	11/29/2012 19:10:19	11/29/2012 19:27:09	1	25	1	1	888	888	888	3		6	7	3	3	3	4		2	888	888	3	1	3	888	888	888	888	888	888	888	888	888	888	888	888	888	888	888	888	888	888	888	888	888	888	888	888	888
2365246321	11/29/2012 19:38:58	11/29/2012 19:52:03	1	41	1	1	888	888	888	3		6	7	3	15	3	8		2	888	888	4	1	3	888	888	888	888	888	888	888	888	888	888	888	888	888	888	888	888	888	888	888	888	888	888	888	888	888
2365286229	11/29/2012 19:56:00	11/29/2012 20:14:58	1	48	1	1	888	888	888	3		6	7	3	4	3	4		2	888	888	4	1	3	888	888	888	888	888	888	888	888	888	888	888	888	888	888	888	888	888	888	888	888	888	888	888	888	888
2365311507	11/29/2012 20:06:29	11/29/2012 20:16:44	1	36	1	1	888	888	888	4		6	7	3	3	3	7		2	888	888	4	1	3	888	888	888	888	888	888	888	888	888	888	888	888	888	888	888	888	888	888	888	888	888	888	888	888	888
2365319394	11/29/2012 20:09:44	11/29/2012 20:20:47	1	33	1	1	888	888	888	4		6	7	3	3	3	6		2	888	888	3	1	3	888	888	888	888	888	888	888	888	888	888	888	888	888	888	888	888	888	888	888	888	888	888	888	888	888
2365344343	11/29/2012 20:20:25	11/29/2012 20:37:12	1	42	1	1	888	888	888	3		6	7	3	2	3	8		2	888	888	3	1	3	888	888	888	888	888	888	888	888	888	888	888	888	888	888	888	888	888	888	888	888	888	888	888	888	888
2365348570	11/29/2012 20:22:21	11/29/2012 20:34:29	1	28	1	1	888	888	888	4		6	7	3	2	2	4		2	888	888	1	1	3	888	888	888	888	888	888	888	888	888	888	888	888	888	888	888	888	888	888	888	888	888	888	888	888	888
2365349987	11/29/2012 20:19:47	11/29/2012 20:29:30	1	19	1	1	888	888	888	4		5	7	3	1	2	8		2	888	888	2	2	1	1	#NULL!	#NULL!	1	1	#NULL!	#NULL!		2	888	888	888	888	888	888	2	3	888	888	888	888	888	888	888	888
2365357971	11/29/2012 20:26:29	11/29/2012 20:38:50	1	22	1	1	888	888	888	3		3	7	3	60	1	8		2	888	888	2	1	3	888	888	888	888	888	888	888	888	888	888	888	888	888	888	888	888	888	888	888	888	888	888	888	888	888
2365373770	11/29/2012 20:32:19	11/29/2012 22:12:04	1	24	1	1	888	888	888	4		6	7	3	6	3	4		2	888	888	4	1	3	888	888	888	888	888	888	888	888	888	888	888	888	888	888	888	888	888	888	888	888	888	888	888	888	888
2365398643	11/29/2012 20:41:52	11/29/2012 20:50:31	1	35	1	1	888	888	888	4		6	7	3	2	3	10		2	888	888	3	2	3	888	888	888	888	888	888	888	888	888	888	888	888	888	888	888	888	888	888	888	888	888	888	888	888	888
2365404382	11/29/2012 20:43:57	11/29/2012 20:56:06	1	32	1	1	888	888	888	3		5	7	3	1	3	5		2	888	888	1	1	3	888	888	888	888	888	888	888	888	888	888	888	888	888	888	888	888	888	888	888	888	888	888	888	888	888
2365433332	11/29/2012 20:54:51	11/29/2012 21:10:18	1	22	1	2	colombia	2	3	3		5	7	3	2	2	4		2	888	888	3	1	3	888	888	888	888	888	888	888	888	888	888	888	888	888	888	888	888	888	888	888	888	888	888	888	888	888
2365464307	11/29/2012 21:06:39	11/29/2012 21:13:16	1	26	1	1	888	888	888	4		6	7	3	5	3	8		2	888	888	5	1	3	888	888	888	888	888	888	888	888	888	888	888	888	888	888	888	888	888	888	888	888	888	888	888	888	888
2365485827	11/29/2012 21:14:21	11/29/2012 21:31:57	1	26	1	1	888	888	888	2		6	7	3	1	3	4		2	888	888	3	1	3	888	888	888	888	888	888	888	888	888	888	888	888	888	888	888	888	888	888	888	888	888	888	888	888	888
2365522265	11/29/2012 21:29:13	11/29/2012 21:56:11	1	19	1	1	888	888	888	3		6	7	3	9	2	4		2	888	888	3	1	3	888	888	888	888	888	888	888	888	888	888	888	888	888	888	888	888	888	888	888	888	888	888	888	888	888
2365534187	11/29/2012 21:34:39	11/29/2012 22:16:38	1	28	1	1	888	888	888	4		6	7	3	3	2	4		2	888	888	3	2	3	888	888	888	888	888	888	888	888	888	888	888	888	888	888	888	888	888	888	888	888	888	888	888	888	888
2365587147	11/29/2012 21:56:56	11/29/2012 22:11:50	1	55	1	1	888	888	888	4		6	7	3	3	2	5		2	888	888	3	1	3	888	888	888	888	888	888	888	888	888	888	888	888	888	888	888	888	888	888	888	888	888	888	888	888	888
2365604875	11/29/2012 22:04:32	11/29/2012 22:17:13	1	31	1	1	888	888	888	4		6	7	3	1	3	3		2	888	888	3	1	3	888	888	888	888	888	888	888	888	888	888	888	888	888	888	888	888	888	888	888	888	888	888	888	888	888
2365605135	11/29/2012 22:04:56	11/29/2012 22:15:01	1	35	1	1	888	888	888	4		6	7	3	6	2	4		2	888	888	4	1	3	888	888	888	888	888	888	888	888	888	888	888	888	888	888	888	888	888	888	888	888	888	888	888	888	888
2365627459	11/29/2012 22:15:06	11/29/2012 22:26:59	1	35	1	1	888	888	888	4		6	7	3	1	3	8		2	888	888	1	1	2	888	888	888	888	888	888	888	888	888	888	888	888	888	888	888	888	888	888	888	888	888	888	888	888	888
2365633480	11/29/2012 22:17:52	11/29/2012 22:33:37	1	38	1	1	888	888	888	4		6	7	3	3	3	5		2	888	888	3	1	3	888	888	888	888	888	888	888	888	888	888	888	888	888	888	888	888	888	888	888	888	888	888	888	888	888
2365636624	11/29/2012 22:18:58	11/29/2012 22:33:47	1	33	1	1	888	888	888	3		5	7	3	1	3	1		2	888	888	5	1	3	888	888	888	888	888	888	888	888	888	888	888	888	888	888	888	888	888	888	888	888	888	888	888	888	888
2365637910	11/29/2012 22:19:50	11/29/2012 22:28:45	1	39	1	1	888	888	888	4		6	7	3	5	3	3		2	888	888	4	1	3	888	888	888	888	888	888	888	888	888	888	888	888	888	888	888	888	888	888	888	888	888	888	888	888	888
2365646777	11/29/2012 22:23:50	11/29/2012 22:35:03	1	26	1	1	888	888	888	2		6	7	3	18	2	6		2	888	888	2	1	3	888	888	888	888	888	888	888	888	888	888	888	888	888	888	888	888	888	888	888	888	888	888	888	888	888
2365659563	11/29/2012 22:29:52	11/29/2012 22:39:37	1	36	1	2	Francia	6	3	4		6	7	3	3	3	8		2	888	888	3	2	2	888	888	888	888	888	888	888	888	888	888	888	888	888	888	888	888	888	888	888	888	888	888	888	888	888
2365676361	11/29/2012 22:38:12	11/29/2012 22:49:02	1	56	1	1	888	888	888	3		5	7	3	3	3	5		2	888	888	2	1	3	888	888	888	888	888	888	888	888	888	888	888	888	888	888	888	888	888	888	888	888	888	888	888	888	888
2365687812	11/29/2012 22:43:47	11/29/2012 22:59:45	1	25	1	1	888	888	888	4		6	7	3	2	3	8		2	888	888	2	1	3	888	888	888	888	888	888	888	888	888	888	888	888	888	888	888	888	888	888	888	888	888	888	888	888	888
2365691290	11/29/2012 22:45:33	11/29/2012 22:57:01	1	43	1	1	888	888	888	4		4	7	3	7	3	4		2	888	888	2	1	3	888	888	888	888	888	888	888	888	888	888	888	888	888	888	888	888	888	888	888	888	888	888	888	888	888
2365702422	11/29/2012 22:51:19	11/29/2012 23:02:26	1	21	1	1	888	888	888	3		6	7	3	2	3	4		2	888	888	4	1	3	888	888	888	888	888	888	888	888	888	888	888	888	888	888	888	888	888	888	888	888	888	888	888	888	888
2365705165	11/29/2012 22:52:32	11/29/2012 23:11:38	1	33	1	1	888	888	888	2		5	7	3	2	3	4		2	888	888	2	1	3	888	888	888	888	888	888	888	888	888	888	888	888	888	888	888	888	888	888	888	888	888	888	888	888	888
2365706544	11/29/2012 22:53:23	11/29/2012 23:02:42	1	39	1	1	888	888	888	3		3	7	3	7	3	5		2	888	888	3	2	3	888	888	888	888	888	888	888	888	888	888	888	888	888	888	888	888	888	888	888	888	888	888	888	888	888
2365707819	11/29/2012 22:54:07	11/29/2012 23:03:52	1	31	1	1	888	888	888	2		5	7	3	1	3	4		2	888	888	3	1	3	888	888	888	888	888	888	888	888	888	888	888	888	888	888	888	888	888	888	888	888	888	888	888	888	888
2365723646	11/29/2012 23:02:10	11/29/2012 23:24:19	1	27	1	1	888	888	888	4		5	7	3	6	2	1		2	888	888	3	1	3	888	888	888	888	888	888	888	888	888	888	888	888	888	888	888	888	888	888	888	888	888	888	888	888	888
2365724891	11/29/2012 23:03:08	11/29/2012 23:14:57	1	23	1	1	888	888	888	4		6	7	3	5	3	1		2	888	888	5	1	3	888	888	888	888	888	888	888	888	888	888	888	888	888	888	888	888	888	888	888	888	888	888	888	888	888
2365728084	11/29/2012 23:04:37	11/29/2012 23:12:32	1	44	1	1	888	888	888	3		6	7	3	6	2	4		2	888	888	1	3	2	888	888	888	888	888	888	888	888	888	888	888	888	888	888	888	888	888	888	888	888	888	888	888	888	888
2365732651	11/29/2012 23:07:18	11/29/2012 23:18:09	1	32	1	1	888	888	888	4		5	7	3	2	3	1		2	888	888	4	1	3	888	888	888	888	888	888	888	888	888	888	888	888	888	888	888	888	888	888	888	888	888	888	888	888	888
2365737403	11/29/2012 23:08:56	11/29/2012 23:28:56	1	26	1	1	888	888	888	4		6	7	3	4	3	10		2	888	888	2	1	3	888	888	888	888	888	888	888	888	888	888	888	888	888	888	888	888	888	888	888	888	888	888	888	888	888
2365740204	11/29/2012 23:10:58	11/29/2012 23:27:47	1	21	1	1	888	888	888	3		6	7	3	2	2	4		2	888	888	1	1	3	888	888	888	888	888	888	888	888	888	888	888	888	888	888	888	888	888	888	888	888	888	888	888	888	888
2365744967	11/29/2012 23:13:45	11/29/2012 23:24:01	1	33	1	2	Per&#250;	6	3	4		3	7	3	7	3	8		2	888	888	3	1	3	888	888	888	888	888	888	888	888	888	888	888	888	888	888	888	888	888	888	888	888	888	888	888	888	888
2365766121	11/29/2012 23:24:39	11/29/2012 23:38:43	1	29	1	1	888	888	888	4		6	7	3	7	3	5		2	888	888	4	1	2	888	888	888	888	888	888	888	888	888	888	888	888	888	888	888	888	888	888	888	888	888	888	888	888	888
2365775674	11/29/2012 23:30:05	11/29/2012 23:42:33	1	40	1	1	888	888	888	3		5	7	3	12	2	4		2	888	888	1	1	3	888	888	888	888	888	888	888	888	888	888	888	888	888	888	888	888	888	888	888	888	888	888	888	888	888
2365779259	11/29/2012 23:32:14	11/29/2012 23:41:27	1	27	1	1	888	888	888	4		6	7	3	1	3	8		2	888	888	1	1	3	888	888	888	888	888	888	888	888	888	888	888	888	888	888	888	888	888	888	888	888	888	888	888	888	888
2365789712	11/29/2012 23:37:58	11/29/2012 23:52:47	1	31	1	2	colombia	12	3	3		6	7	3	8	3	8		2	888	888	2	1	3	888	888	888	888	888	888	888	888	888	888	888	888	888	888	888	888	888	888	888	888	888	888	888	888	888
2365816629	11/29/2012 23:53:24	11/30/2012 00:05:40	1	28	1	1	888	888	888	3		6	7	3	1	3	4		2	888	888	2	1	3	888	888	888	888	888	888	888	888	888	888	888	888	888	888	888	888	888	888	888	888	888	888	888	888	888
2365865351	11/30/2012 00:20:53	11/30/2012 00:31:09	1	29	1	1	888	888	888	3		6	7	3	1	3	8		2	888	888	3	3	2	888	888	888	888	888	888	888	888	888	888	888	888	888	888	888	888	888	888	888	888	888	888	888	888	888
2365865840	11/30/2012 00:15:01	11/30/2012 00:33:10	1	42	1	1	888	888	888	3		4	7	3	4	3	8		2	888	888	2	1	3	888	888	888	888	888	888	888	888	888	888	888	888	888	888	888	888	888	888	888	888	888	888	888	888	888
2365871784	11/30/2012 00:25:51	11/30/2012 00:35:26	1	22	1	1	888	888	888	3		6	7	3	3	3	2		2	888	888	3	1	3	888	888	888	888	888	888	888	888	888	888	888	888	888	888	888	888	888	888	888	888	888	888	888	888	888
2365872268	11/30/2012 00:26:07	11/30/2012 00:40:29	1	25	1	1	888	888	888	3		6	7	3	3	3	10		2	888	888	2	2	3	888	888	888	888	888	888	888	888	888	888	888	888	888	888	888	888	888	888	888	888	888	888	888	888	888
2365875755	11/30/2012 00:28:13	11/30/2012 00:48:49	1	20	1	1	888	888	888	2		5	7	3	1	2	10		2	888	888	3	2	1	#NULL!	1	#NULL!	#NULL!	#NULL!	#NULL!	#NULL!		2	888	888	888	888	888	888	2	3	888	888	888	888	888	888	888	888
2365981694	11/30/2012 01:33:59	11/30/2012 01:47:38	1	27	1	1	888	888	888	2		6	7	3	3	2	4		2	888	888	3	1	3	888	888	888	888	888	888	888	888	888	888	888	888	888	888	888	888	888	888	888	888	888	888	888	888	888
2366005250	11/30/2012 01:49:31	11/30/2012 02:08:42	1	36	1	1	888	888	888	4		5	7	3	6	3	1		2	888	888	3	1	1	#NULL!	1	#NULL!	#NULL!	#NULL!	#NULL!	#NULL!		2	888	888	888	888	888	888	2	3	888	888	888	888	888	888	888	888
2366008629	11/30/2012 01:51:46	11/30/2012 01:58:44	1	29	1	1	888	888	888	4		6	7	3	1	3	1		2	888	888	3	1	3	888	888	888	888	888	888	888	888	888	888	888	888	888	888	888	888	888	888	888	888	888	888	888	888	888
2366016821	11/30/2012 01:57:16	11/30/2012 02:05:39	1	33	1	1	888	888	888	3		5	7	3	2	3	4		2	888	888	3	1	3	888	888	888	888	888	888	888	888	888	888	888	888	888	888	888	888	888	888	888	888	888	888	888	888	888
2366352318	11/30/2012 07:37:05	11/30/2012 07:44:40	1	33	1	1	888	888	888	4		6	7	3	7	3	4		2	888	888	4	1	3	888	888	888	888	888	888	888	888	888	888	888	888	888	888	888	888	888	888	888	888	888	888	888	888	888
2366395714	11/30/2012 08:39:37	11/30/2012 09:03:29	1	66	1	1	888	888	888	2		5	7	3	3	3	4		2	888	888	2	1	3	888	888	888	888	888	888	888	888	888	888	888	888	888	888	888	888	888	888	888	888	888	888	888	888	888
2366434102	11/30/2012 09:27:06	11/30/2012 09:37:19	1	30	1	1	888	888	888	2		6	7	3	18	2	8		2	888	888	1	1	3	888	888	888	888	888	888	888	888	888	888	888	888	888	888	888	888	888	888	888	888	888	888	888	888	888
2366435931	11/30/2012 09:29:15	11/30/2012 09:42:49	1	31	1	1	888	888	888	4		6	7	3	5	3	4		2	888	888	2	2	3	888	888	888	888	888	888	888	888	888	888	888	888	888	888	888	888	888	888	888	888	888	888	888	888	888
2366496416	11/30/2012 10:40:42	11/30/2012 10:49:00	1	22	1	1	888	888	888	3		6	7	3	11	2	4		2	888	888	2	1	3	888	888	888	888	888	888	888	888	888	888	888	888	888	888	888	888	888	888	888	888	888	888	888	888	888
2366515960	11/30/2012 11:02:19	11/30/2012 11:15:54	1	36	1	1	888	888	888	3		6	7	3	3	3	4		2	888	888	3	1	3	888	888	888	888	888	888	888	888	888	888	888	888	888	888	888	888	888	888	888	888	888	888	888	888	888
2366555235	11/30/2012 11:42:50	11/30/2012 11:59:23	1	21	1	1	888	888	888	2		6	7	3	1	3	4		2	888	888	3	1	2	888	888	888	888	888	888	888	888	888	888	888	888	888	888	888	888	888	888	888	888	888	888	888	888	888
2366588967	11/30/2012 12:13:11	11/30/2012 12:25:49	1	23	1	2	Georgia	3	3	4		5	7	3	10	2	4		2	888	888	1	1	3	888	888	888	888	888	888	888	888	888	888	888	888	888	888	888	888	888	888	888	888	888	888	888	888	888
2366595717	11/30/2012 12:18:43	11/30/2012 12:26:21	1	24	1	1	888	888	888	4		6	7	3	1	3	8		2	888	888	1	1	3	888	888	888	888	888	888	888	888	888	888	888	888	888	888	888	888	888	888	888	888	888	888	888	888	888
2366609097	11/30/2012 12:29:45	11/30/2012 12:41:51	1	47	1	2	cuba	15	3	4		5	7	3	11	3	4		2	888	888	4	2	1	1	#NULL!	#NULL!	#NULL!	#NULL!	#NULL!	#NULL!		2	888	888	888	888	888	888	2	3	888	888	888	888	888	888	888	888
2366784823	11/30/2012 14:13:44	11/30/2012 14:37:23	1	23	1	1	888	888	888	3		6	7	3	19	2	7		2	888	888	3	1	3	888	888	888	888	888	888	888	888	888	888	888	888	888	888	888	888	888	888	888	888	888	888	888	888	888
2366786522	11/30/2012 14:15:19	11/30/2012 14:22:14	1	20	1	1	888	888	888	4		4	7	3	2	3	4		2	888	888	3	1	3	888	888	888	888	888	888	888	888	888	888	888	888	888	888	888	888	888	888	888	888	888	888	888	888	888
2366796972	11/30/2012 14:20:16	11/30/2012 14:29:53	1	21	1	1	888	888	888	3		6	7	3	1	3	8		2	888	888	2	2	2	888	888	888	888	888	888	888	888	888	888	888	888	888	888	888	888	888	888	888	888	888	888	888	888	888
2366804292	11/30/2012 14:22:49	11/30/2012 14:39:48	1	32	1	1	888	888	888	4		6	7	3	6	3	4		2	888	888	3	2	3	888	888	888	888	888	888	888	888	888	888	888	888	888	888	888	888	888	888	888	888	888	888	888	888	888
2366808303	11/30/2012 14:25:25	11/30/2012 14:38:45	1	21	1	1	888	888	888	2		6	7	3	5	2	6		2	888	888	3	1	3	888	888	888	888	888	888	888	888	888	888	888	888	888	888	888	888	888	888	888	888	888	888	888	888	888
2366836939	11/30/2012 14:36:37	11/30/2012 14:52:42	1	26	1	1	888	888	888	3		6	7	3	2	3	4		2	888	888	1	1	3	888	888	888	888	888	888	888	888	888	888	888	888	888	888	888	888	888	888	888	888	888	888	888	888	888
2366886201	11/30/2012 14:59:33	11/30/2012 15:10:56	1	30	1	2	ecuador	8	3	4		3	7	3	5	3	1		2	888	888	3	1	3	888	888	888	888	888	888	888	888	888	888	888	888	888	888	888	888	888	888	888	888	888	888	888	888	888
2366890543	11/30/2012 15:02:21	11/30/2012 15:25:47	1	37	1	1	888	888	888	1		4	7	3	3	3	4		2	888	888	3	1	3	888	888	888	888	888	888	888	888	888	888	888	888	888	888	888	888	888	888	888	888	888	888	888	888	888
2366895936	11/30/2012 15:04:06	11/30/2012 15:12:04	1	30	1	1	888	888	888	4		3	7	3	2	3	2		2	888	888	4	1	3	888	888	888	888	888	888	888	888	888	888	888	888	888	888	888	888	888	888	888	888	888	888	888	888	888
2366897316	11/30/2012 15:05:21	11/30/2012 15:26:44	1	40	1	1	888	888	888	3		4	7	3	3	3	1		2	888	888	3	3	3	888	888	888	888	888	888	888	888	888	888	888	888	888	888	888	888	888	888	888	888	888	888	888	888	888
2366946648	11/30/2012 15:26:02	11/30/2012 15:35:02	1	33	1	1	888	888	888	4		6	7	3	7	3	8		2	888	888	3	1	3	888	888	888	888	888	888	888	888	888	888	888	888	888	888	888	888	888	888	888	888	888	888	888	888	888
2367014230	11/30/2012 15:54:42	11/30/2012 16:01:32	1	24	1	1	888	888	888	4		3	7	3	6	2	5		2	888	888	1	1	3	888	888	888	888	888	888	888	888	888	888	888	888	888	888	888	888	888	888	888	888	888	888	888	888	888
2367150571	11/30/2012 16:49:33	11/30/2012 17:00:19	1	33	1	1	888	888	888	4		5	7	3	2	3	3		2	888	888	2	1	3	888	888	888	888	888	888	888	888	888	888	888	888	888	888	888	888	888	888	888	888	888	888	888	888	888
2367157234	11/30/2012 16:52:40	11/30/2012 17:01:37	1	45	1	1	888	888	888	4		6	7	3	2	3	4		2	888	888	3	1	3	888	888	888	888	888	888	888	888	888	888	888	888	888	888	888	888	888	888	888	888	888	888	888	888	888
2367235280	11/30/2012 17:27:02	11/30/2012 17:34:43	1	25	1	1	888	888	888	4		5	7	3	1	3	1		2	888	888	4	1	3	888	888	888	888	888	888	888	888	888	888	888	888	888	888	888	888	888	888	888	888	888	888	888	888	888
2367276682	11/30/2012 17:45:49	11/30/2012 17:55:53	1	21	1	1	888	888	888	3		6	7	3	2	3	4		2	888	888	3	1	2	888	888	888	888	888	888	888	888	888	888	888	888	888	888	888	888	888	888	888	888	888	888	888	888	888
2367293116	11/30/2012 17:53:29	11/30/2012 18:07:17	1	59	1	1	888	888	888	4		5	7	3	12	3	1		2	888	888	4	3	2	888	888	888	888	888	888	888	888	888	888	888	888	888	888	888	888	888	888	888	888	888	888	888	888	888
2367365108	11/30/2012 18:26:50	11/30/2012 18:39:07	1	21	1	1	888	888	888	3		6	7	3	1	3	8		2	888	888	3	1	3	888	888	888	888	888	888	888	888	888	888	888	888	888	888	888	888	888	888	888	888	888	888	888	888	888
2367376600	11/30/2012 18:32:40	11/30/2012 18:43:44	1	39	1	1	888	888	888	4		5	7	3	8	3	4		2	888	888	3	2	3	888	888	888	888	888	888	888	888	888	888	888	888	888	888	888	888	888	888	888	888	888	888	888	888	888
2367393488	11/30/2012 18:40:42	11/30/2012 18:47:38	1	32	1	1	888	888	888	4		5	7	3	1	3	4		2	888	888	3	1	3	888	888	888	888	888	888	888	888	888	888	888	888	888	888	888	888	888	888	888	888	888	888	888	888	888
2367413115	11/30/2012 18:49:50	11/30/2012 19:00:52	1	26	1	2	colombia	3	3	3		6	7	3	4	3	2		2	888	888	2	1	2	888	888	888	888	888	888	888	888	888	888	888	888	888	888	888	888	888	888	888	888	888	888	888	888	888
2367416401	11/30/2012 18:51:18	11/30/2012 19:09:06	1	18	1	2	Ecuador	7	3	0	la eso	6	7	3	1	3	4		2	888	888	2	1	3	888	888	888	888	888	888	888	888	888	888	888	888	888	888	888	888	888	888	888	888	888	888	888	888	888
2367418103	11/30/2012 18:51:39	11/30/2012 19:05:47	1	34	1	1	888	888	888	4		4	7	3	8	3	9		2	888	888	4	1	3	888	888	888	888	888	888	888	888	888	888	888	888	888	888	888	888	888	888	888	888	888	888	888	888	888
2367448552	11/30/2012 19:06:02	11/30/2012 19:26:43	1	44	1	1	888	888	888	3		5	7	3	1	3	8		2	888	888	3	1	3	888	888	888	888	888	888	888	888	888	888	888	888	888	888	888	888	888	888	888	888	888	888	888	888	888
2367521457	11/30/2012 19:40:23	11/30/2012 19:59:59	1	31	1	1	888	888	888	2		6	7	3	2	3	4		2	888	888	2	1	3	888	888	888	888	888	888	888	888	888	888	888	888	888	888	888	888	888	888	888	888	888	888	888	888	888
2367521710	11/30/2012 19:40:47	11/30/2012 19:56:49	1	41	1	1	888	888	888	2		5	7	3	10	3	9		2	888	888	2	3	2	888	888	888	888	888	888	888	888	888	888	888	888	888	888	888	888	888	888	888	888	888	888	888	888	888
2367533024	11/30/2012 19:46:17	11/30/2012 19:54:33	1	28	1	1	888	888	888	2		5	7	3	2	3	4		2	888	888	2	1	3	888	888	888	888	888	888	888	888	888	888	888	888	888	888	888	888	888	888	888	888	888	888	888	888	888
2367596637	11/30/2012 20:16:45	11/30/2012 20:30:59	1	43	1	1	888	888	888	3		5	7	3	4	3	4		2	888	888	5	2	2	888	888	888	888	888	888	888	888	888	888	888	888	888	888	888	888	888	888	888	888	888	888	888	888	888
2367626237	11/30/2012 20:31:24	11/30/2012 20:47:37	1	22	1	1	888	888	888	2		6	7	3	6	2	4		2	888	888	1	1	3	888	888	888	888	888	888	888	888	888	888	888	888	888	888	888	888	888	888	888	888	888	888	888	888	888
2367631806	11/30/2012 20:34:11	11/30/2012 20:46:25	1	27	1	2	bulgaria	6	3	3		6	7	3	3	3	4		2	888	888	3	1	3	888	888	888	888	888	888	888	888	888	888	888	888	888	888	888	888	888	888	888	888	888	888	888	888	888
2367638746	11/30/2012 20:37:43	11/30/2012 20:50:07	1	23	1	1	888	888	888	4		6	7	3	2	3	4		2	888	888	3	1	3	888	888	888	888	888	888	888	888	888	888	888	888	888	888	888	888	888	888	888	888	888	888	888	888	888
2367700066	11/30/2012 21:08:21	11/30/2012 21:18:53	1	43	1	1	888	888	888	4		6	7	3	10	3	3		2	888	888	3	1	3	888	888	888	888	888	888	888	888	888	888	888	888	888	888	888	888	888	888	888	888	888	888	888	888	888
2367705781	11/30/2012 21:11:07	11/30/2012 21:25:55	1	27	1	1	888	888	888	2		6	7	3	2	3	4		2	888	888	4	1	3	888	888	888	888	888	888	888	888	888	888	888	888	888	888	888	888	888	888	888	888	888	888	888	888	888
2367759448	11/30/2012 21:39:40	11/30/2012 22:40:32	1	52	1	1	888	888	888	3		6	7	3	4	3	5		2	888	888	3	1	3	888	888	888	888	888	888	888	888	888	888	888	888	888	888	888	888	888	888	888	888	888	888	888	888	888
2367762302	11/30/2012 21:40:36	11/30/2012 21:52:13	1	23	1	1	888	888	888	4		6	7	3	2	3	4		2	888	888	2	2	3	888	888	888	888	888	888	888	888	888	888	888	888	888	888	888	888	888	888	888	888	888	888	888	888	888
2367767800	11/30/2012 21:43:48	11/30/2012 21:58:58	1	48	1	1	888	888	888	2		5	7	3	3	3	4		2	888	888	3	1	3	888	888	888	888	888	888	888	888	888	888	888	888	888	888	888	888	888	888	888	888	888	888	888	888	888
2367857036	11/30/2012 22:37:22	11/30/2012 22:49:05	1	25	1	1	888	888	888	4		6	7	3	4	2	4		2	888	888	1	1	3	888	888	888	888	888	888	888	888	888	888	888	888	888	888	888	888	888	888	888	888	888	888	888	888	888
2367909531	11/30/2012 23:16:20	11/30/2012 23:35:35	1	19	1	1	888	888	888	2		6	7	3	2	3	4		2	888	888	1	1	3	888	888	888	888	888	888	888	888	888	888	888	888	888	888	888	888	888	888	888	888	888	888	888	888	888
2367921223	11/30/2012 23:25:44	11/30/2012 23:33:48	1	45	1	2	Venezuela	1	3	4		4	7	3	5	3	5		2	888	888	2	2	3	888	888	888	888	888	888	888	888	888	888	888	888	888	888	888	888	888	888	888	888	888	888	888	888	888
2367927090	11/30/2012 23:30:23	11/30/2012 23:51:07	1	49	1	1	888	888	888	3		5	7	3	2	3	4		2	888	888	3	1	3	888	888	888	888	888	888	888	888	888	888	888	888	888	888	888	888	888	888	888	888	888	888	888	888	888
2367947718	11/30/2012 23:47:52	12/01/2012 00:16:41	1	27	1	1	888	888	888	2		6	7	3	10	3	4		2	888	888	2	1	3	888	888	888	888	888	888	888	888	888	888	888	888	888	888	888	888	888	888	888	888	888	888	888	888	888
2367960149	11/30/2012 23:59:47	12/01/2012 00:09:49	1	27	1	1	888	888	888	2		4	7	3	5	3	1		2	888	888	3	1	3	888	888	888	888	888	888	888	888	888	888	888	888	888	888	888	888	888	888	888	888	888	888	888	888	888
2368017249	12/01/2012 00:56:18	12/01/2012 01:06:16	1	20	1	1	888	888	888	4		6	7	3	1	3	4		2	888	888	3	1	3	888	888	888	888	888	888	888	888	888	888	888	888	888	888	888	888	888	888	888	888	888	888	888	888	888
2368026053	12/01/2012 01:05:32	12/01/2012 01:21:33	1	22	1	1	888	888	888	3		6	7	3	1	3	8		2	888	888	3	1	2	888	888	888	888	888	888	888	888	888	888	888	888	888	888	888	888	888	888	888	888	888	888	888	888	888
2368058689	12/01/2012 01:44:12	12/01/2012 01:52:31	1	25	1	1	888	888	888	4		6	7	3	2	3	4		2	888	888	1	2	3	888	888	888	888	888	888	888	888	888	888	888	888	888	888	888	888	888	888	888	888	888	888	888	888	888
2368246770	12/01/2012 06:59:36	12/01/2012 07:11:24	1	27	1	1	888	888	888	2		6	7	3	4	3	5		2	888	888	4	1	3	888	888	888	888	888	888	888	888	888	888	888	888	888	888	888	888	888	888	888	888	888	888	888	888	888
2368265661	12/01/2012 07:46:31	12/01/2012 07:58:05	1	50	1	2	brasil	20	3	4		5	7	3	8	3	2		2	888	888	4	2	3	888	888	888	888	888	888	888	888	888	888	888	888	888	888	888	888	888	888	888	888	888	888	888	888	888
2368316870	12/01/2012 09:52:36	12/01/2012 10:11:02	1	20	1	1	888	888	888	2		5	7	3	22	2	8		2	888	888	3	1	3	888	888	888	888	888	888	888	888	888	888	888	888	888	888	888	888	888	888	888	888	888	888	888	888	888
2368345565	12/01/2012 11:00:07	12/01/2012 11:12:06	1	34	1	1	888	888	888	3		6	7	3	2	3	4		2	888	888	3	1	3	888	888	888	888	888	888	888	888	888	888	888	888	888	888	888	888	888	888	888	888	888	888	888	888	888
2368367465	12/01/2012 11:34:36	12/01/2012 11:58:34	1	29	1	1	888	888	888	4		5	7	3	7	3	8		2	888	888	4	1	3	888	888	888	888	888	888	888	888	888	888	888	888	888	888	888	888	888	888	888	888	888	888	888	888	888
2368368654	12/01/2012 11:52:08	12/01/2012 12:06:08	1	28	1	2	Italia	3	1	3		6	7	3	5	3	5		2	888	888	3	1	3	888	888	888	888	888	888	888	888	888	888	888	888	888	888	888	888	888	888	888	888	888	888	888	888	888
2368427861	12/01/2012 13:39:49	12/01/2012 13:49:34	1	30	1	1	888	888	888	4		6	7	3	1	3	4		2	888	888	1	3	2	888	888	888	888	888	888	888	888	888	888	888	888	888	888	888	888	888	888	888	888	888	888	888	888	888
2368438927	12/01/2012 13:56:12	12/01/2012 14:06:20	1	29	1	1	888	888	888	4		6	7	3	2	3	10		2	888	888	5	1	3	888	888	888	888	888	888	888	888	888	888	888	888	888	888	888	888	888	888	888	888	888	888	888	888	888
2368450150	12/01/2012 14:12:46	12/01/2012 14:25:08	1	24	1	1	888	888	888	4		6	7	3	1	2	8		2	888	888	3	1	3	888	888	888	888	888	888	888	888	888	888	888	888	888	888	888	888	888	888	888	888	888	888	888	888	888
2368456193	12/01/2012 14:04:13	12/01/2012 15:20:54	1	19	1	1	888	888	888	2		6	7	3	1	3	3		2	888	888	5	1	3	888	888	888	888	888	888	888	888	888	888	888	888	888	888	888	888	888	888	888	888	888	888	888	888	888
2368478935	12/01/2012 14:51:54	12/01/2012 15:03:47	1	20	1	1	888	888	888	4		5	7	3	2	3	7		2	888	888	5	1	3	888	888	888	888	888	888	888	888	888	888	888	888	888	888	888	888	888	888	888	888	888	888	888	888	888
2368496777	12/01/2012 15:14:26	12/01/2012 15:24:09	1	29	1	1	888	888	888	4		5	7	3	5	3	5		2	888	888	3	1	3	888	888	888	888	888	888	888	888	888	888	888	888	888	888	888	888	888	888	888	888	888	888	888	888	888
2368535233	12/01/2012 15:59:04	12/01/2012 16:10:40	1	27	1	1	888	888	888	3		6	7	3	3	3	4		2	888	888	3	1	3	888	888	888	888	888	888	888	888	888	888	888	888	888	888	888	888	888	888	888	888	888	888	888	888	888
2368564587	12/01/2012 16:08:07	12/01/2012 16:42:57	1	26	1	1	888	888	888	4		5	7	3	3	3	4		2	888	888	1	1	3	888	888	888	888	888	888	888	888	888	888	888	888	888	888	888	888	888	888	888	888	888	888	888	888	888
2368585509	12/01/2012 16:55:43	12/01/2012 17:12:08	1	24	1	1	888	888	888	4		6	7	3	2	3	8		2	888	888	4	1	3	888	888	888	888	888	888	888	888	888	888	888	888	888	888	888	888	888	888	888	888	888	888	888	888	888
2368646978	12/01/2012 18:05:43	12/01/2012 18:15:26	1	33	1	1	888	888	888	3		5	7	3	10	3	9		2	888	888	2	1	3	888	888	888	888	888	888	888	888	888	888	888	888	888	888	888	888	888	888	888	888	888	888	888	888	888
2368658165	12/01/2012 18:18:49	12/01/2012 18:42:00	1	41	1	1	888	888	888	4		6	7	3	6	2	8		2	888	888	4	1	3	888	888	888	888	888	888	888	888	888	888	888	888	888	888	888	888	888	888	888	888	888	888	888	888	888
2368661997	12/01/2012 18:23:22	12/01/2012 18:57:34	1	19	1	1	888	888	888	2		4	7	3	20	1	4		2	888	888	1	1	3	888	888	888	888	888	888	888	888	888	888	888	888	888	888	888	888	888	888	888	888	888	888	888	888	888
2368706907	12/01/2012 19:13:17	12/01/2012 19:33:11	1	42	1	1	888	888	888	4		5	7	3	7	3	3		2	888	888	3	1	3	888	888	888	888	888	888	888	888	888	888	888	888	888	888	888	888	888	888	888	888	888	888	888	888	888
2368790053	12/01/2012 20:58:38	12/01/2012 21:12:55	1	28	1	1	888	888	888	4		6	7	3	2	3	9		2	888	888	1	1	3	888	888	888	888	888	888	888	888	888	888	888	888	888	888	888	888	888	888	888	888	888	888	888	888	888
2368881514	12/01/2012 23:02:42	12/01/2012 23:28:08	1	25	1	1	888	888	888	4		6	7	3	2	3	4		2	888	888	5	3	3	888	888	888	888	888	888	888	888	888	888	888	888	888	888	888	888	888	888	888	888	888	888	888	888	888
2368894885	12/01/2012 23:21:36	12/01/2012 23:35:21	1	39	1	1	888	888	888	3		5	7	3	15	3	4		2	888	888	4	2	1	#NULL!	1	1	#NULL!	1	#NULL!	#NULL!		2	888	888	888	888	888	888	2	3	888	888	888	888	888	888	888	888
2368906747	12/01/2012 23:38:54	12/01/2012 23:48:04	1	37	1	1	888	888	888	2		3	7	3	3	3	8		2	888	888	4	1	2	888	888	888	888	888	888	888	888	888	888	888	888	888	888	888	888	888	888	888	888	888	888	888	888	888
2368909747	12/01/2012 23:42:55	12/01/2012 23:49:02	1	28	1	1	888	888	888	4		3	7	3	10	2	4		2	888	888	2	1	3	888	888	888	888	888	888	888	888	888	888	888	888	888	888	888	888	888	888	888	888	888	888	888	888	888
2368946758	12/02/2012 00:41:00	12/02/2012 00:51:28	1	44	1	1	888	888	888	2		6	7	3	8	3	3		2	888	888	4	1	3	888	888	888	888	888	888	888	888	888	888	888	888	888	888	888	888	888	888	888	888	888	888	888	888	888
2369033484	12/02/2012 03:13:23	12/02/2012 03:23:55	1	23	1	1	888	888	888	4		6	7	3	9	2	2		2	888	888	3	1	3	888	888	888	888	888	888	888	888	888	888	888	888	888	888	888	888	888	888	888	888	888	888	888	888	888
2369161513	12/02/2012 08:41:47	12/02/2012 08:52:27	1	34	1	1	888	888	888	3		6	7	3	3	3	1		2	888	888	2	3	1	#NULL!	1	#NULL!	#NULL!	#NULL!	#NULL!	#NULL!		2	888	888	888	888	888	888	2	3	888	888	888	888	888	888	888	888
2369178650	12/02/2012 09:29:34	12/02/2012 09:39:43	1	28	1	1	888	888	888	2		6	7	3	3	3	9		2	888	888	2	2	2	888	888	888	888	888	888	888	888	888	888	888	888	888	888	888	888	888	888	888	888	888	888	888	888	888
2369212323	12/02/2012 10:54:20	12/02/2012 11:03:49	1	33	1	1	888	888	888	4		5	7	3	6	2	8		2	888	888	3	2	2	888	888	888	888	888	888	888	888	888	888	888	888	888	888	888	888	888	888	888	888	888	888	888	888	888
2369216295	12/02/2012 11:04:11	12/02/2012 11:18:25	1	21	1	1	888	888	888	4		5	7	3	1	2	7		2	888	888	1	1	3	888	888	888	888	888	888	888	888	888	888	888	888	888	888	888	888	888	888	888	888	888	888	888	888	888
2369261451	12/02/2012 12:48:03	12/02/2012 12:57:40	1	23	1	1	888	888	888	4		6	7	3	2	2	4		2	888	888	1	1	3	888	888	888	888	888	888	888	888	888	888	888	888	888	888	888	888	888	888	888	888	888	888	888	888	888
2369285622	12/02/2012 13:34:21	12/02/2012 13:43:37	1	28	1	1	888	888	888	4		5	7	3	6	3	5		2	888	888	5	1	3	888	888	888	888	888	888	888	888	888	888	888	888	888	888	888	888	888	888	888	888	888	888	888	888	888
2369289651	12/02/2012 13:41:12	12/02/2012 13:52:39	1	30	1	1	888	888	888	2		6	7	3	5	3	4		2	888	888	3	1	3	888	888	888	888	888	888	888	888	888	888	888	888	888	888	888	888	888	888	888	888	888	888	888	888	888
2369344044	12/02/2012 15:08:13	12/02/2012 15:23:36	1	28	1	1	888	888	888	3		6	7	3	10	2	4		2	888	888	1	1	3	888	888	888	888	888	888	888	888	888	888	888	888	888	888	888	888	888	888	888	888	888	888	888	888	888
2369348581	12/02/2012 15:14:50	12/02/2012 15:26:05	1	34	1	1	888	888	888	2		6	7	3	3	3	4		2	888	888	3	1	3	888	888	888	888	888	888	888	888	888	888	888	888	888	888	888	888	888	888	888	888	888	888	888	888	888
2369365196	12/02/2012 15:38:00	12/02/2012 15:44:15	1	27	1	1	888	888	888	4		6	7	3	2	3	4		2	888	888	2	2	3	888	888	888	888	888	888	888	888	888	888	888	888	888	888	888	888	888	888	888	888	888	888	888	888	888
2369452901	12/02/2012 17:27:42	12/02/2012 17:39:11	1	26	1	1	888	888	888	3		5	7	3	2	3	3		2	888	888	4	1	3	888	888	888	888	888	888	888	888	888	888	888	888	888	888	888	888	888	888	888	888	888	888	888	888	888
2369474789	12/02/2012 17:54:10	12/02/2012 18:05:42	1	46	1	1	888	888	888	1		5	7	3	5	3	8		2	888	888	3	1	2	888	888	888	888	888	888	888	888	888	888	888	888	888	888	888	888	888	888	888	888	888	888	888	888	888
2369520143	12/02/2012 18:46:47	12/02/2012 18:56:37	1	37	1	1	888	888	888	3		6	7	3	3	3	4		2	888	888	3	1	3	888	888	888	888	888	888	888	888	888	888	888	888	888	888	888	888	888	888	888	888	888	888	888	888	888
2369536152	12/02/2012 18:32:34	12/02/2012 19:16:08	1	31	1	1	888	888	888	3		6	7	3	3	3	4		2	888	888	3	1	3	888	888	888	888	888	888	888	888	888	888	888	888	888	888	888	888	888	888	888	888	888	888	888	888	888
2369553150	12/02/2012 19:23:57	12/02/2012 19:34:28	1	24	1	1	888	888	888	4		6	7	3	1	3	10		2	888	888	2	1	3	888	888	888	888	888	888	888	888	888	888	888	888	888	888	888	888	888	888	888	888	888	888	888	888	888
2369573997	12/02/2012 19:46:19	12/02/2012 20:05:46	1	23	1	1	888	888	888	3		6	7	3	5	3	4		2	888	888	3	1	3	888	888	888	888	888	888	888	888	888	888	888	888	888	888	888	888	888	888	888	888	888	888	888	888	888
2369637653	12/02/2012 20:54:16	12/02/2012 21:12:58	1	46	1	1	888	888	888	4		5	7	3	13	2	4		2	888	888	4	1	3	888	888	888	888	888	888	888	888	888	888	888	888	888	888	888	888	888	888	888	888	888	888	888	888	888
2369681639	12/02/2012 21:42:03	12/02/2012 21:50:20	1	22	1	1	888	888	888	2		6	7	3	30	2	4		2	888	888	1	1	2	888	888	888	888	888	888	888	888	888	888	888	888	888	888	888	888	888	888	888	888	888	888	888	888	888
2369717552	12/02/2012 22:20:18	12/02/2012 22:31:14	1	22	1	1	888	888	888	4		5	7	3	4	3	4		2	888	888	3	3	2	888	888	888	888	888	888	888	888	888	888	888	888	888	888	888	888	888	888	888	888	888	888	888	888	888
2369740514	12/02/2012 22:45:37	12/02/2012 22:53:46	1	26	1	1	888	888	888	4		5	7	3	1	3	5		2	888	888	1	3	3	888	888	888	888	888	888	888	888	888	888	888	888	888	888	888	888	888	888	888	888	888	888	888	888	888
2369795234	12/02/2012 23:49:05	12/03/2012 00:26:22	1	25	1	1	888	888	888	4		6	7	3	2	2	8		2	888	888	2	2	3	888	888	888	888	888	888	888	888	888	888	888	888	888	888	888	888	888	888	888	888	888	888	888	888	888
2369898200	12/03/2012 01:42:19	12/03/2012 01:54:00	1	23	1	1	888	888	888	3		5	7	3	15	2	4		2	888	888	4	1	3	888	888	888	888	888	888	888	888	888	888	888	888	888	888	888	888	888	888	888	888	888	888	888	888	888
2370224353	12/03/2012 09:07:30	12/03/2012 09:23:49	1	50	1	2	filipinas	23	3	4		6	7	3	10	3	3		2	888	888	3	1	3	888	888	888	888	888	888	888	888	888	888	888	888	888	888	888	888	888	888	888	888	888	888	888	888	888
2370376851	12/03/2012 11:57:55	12/03/2012 12:21:08	1	40	1	1	888	888	888	4		5	7	3	2	3	4		2	888	888	1	1	3	888	888	888	888	888	888	888	888	888	888	888	888	888	888	888	888	888	888	888	888	888	888	888	888	888
2370377455	12/03/2012 11:58:02	12/03/2012 12:06:36	1	22	1	1	888	888	888	3		5	7	3	2	3	4		2	888	888	2	1	2	888	888	888	888	888	888	888	888	888	888	888	888	888	888	888	888	888	888	888	888	888	888	888	888	888
2370581409	12/03/2012 14:20:54	12/03/2012 14:30:23	1	25	1	2	colombia	7	3	3		6	7	3	8	3	4		2	888	888	3	1	3	888	888	888	888	888	888	888	888	888	888	888	888	888	888	888	888	888	888	888	888	888	888	888	888	888
2370809118	12/03/2012 15:59:15	12/03/2012 16:11:50	1	22	1	1	888	888	888	3		6	7	3	2	2	5		2	888	888	3	2	3	888	888	888	888	888	888	888	888	888	888	888	888	888	888	888	888	888	888	888	888	888	888	888	888	888
2370895384	12/03/2012 16:33:38	12/03/2012 16:40:47	1	35	1	1	888	888	888	4		6	7	3	2	3	5		2	888	888	4	1	2	888	888	888	888	888	888	888	888	888	888	888	888	888	888	888	888	888	888	888	888	888	888	888	888	888
2371016214	12/03/2012 17:19:48	12/03/2012 17:32:58	1	20	1	1	888	888	888	4		6	7	3	2	3	4		2	888	888	3	1	3	888	888	888	888	888	888	888	888	888	888	888	888	888	888	888	888	888	888	888	888	888	888	888	888	888
2371432559	12/03/2012 20:13:51	12/03/2012 20:23:15	1	41	1	1	888	888	888	3		6	7	3	10	3	5		2	888	888	3	1	3	888	888	888	888	888	888	888	888	888	888	888	888	888	888	888	888	888	888	888	888	888	888	888	888	888
2371450934	12/03/2012 20:21:56	12/03/2012 20:33:03	1	22	1	1	888	888	888	4		6	7	3	6	2	4		2	888	888	3	1	2	888	888	888	888	888	888	888	888	888	888	888	888	888	888	888	888	888	888	888	888	888	888	888	888	888
2371553119	12/03/2012 21:05:27	12/03/2012 21:15:48	1	41	1	1	888	888	888	4		6	7	3	14	2	5		2	888	888	1	1	3	888	888	888	888	888	888	888	888	888	888	888	888	888	888	888	888	888	888	888	888	888	888	888	888	888
2371926728	12/04/2012 00:24:52	12/04/2012 00:33:31	1	27	1	1	888	888	888	2		6	7	3	2	3	1		2	888	888	3	1	3	888	888	888	888	888	888	888	888	888	888	888	888	888	888	888	888	888	888	888	888	888	888	888	888	888
2371994936	12/04/2012 01:11:36	12/04/2012 01:19:37	1	23	1	1	888	888	888	3		5	7	3	1	3	4		2	888	888	1	2	3	888	888	888	888	888	888	888	888	888	888	888	888	888	888	888	888	888	888	888	888	888	888	888	888	888
2372022390	12/04/2012 01:32:30	12/04/2012 01:42:58	1	21	1	1	888	888	888	4		4	7	3	6	2	4		2	888	888	2	1	3	888	888	888	888	888	888	888	888	888	888	888	888	888	888	888	888	888	888	888	888	888	888	888	888	888
2372465805	12/04/2012 09:32:25	12/04/2012 09:44:13	1	24	1	1	888	888	888	0	Ciclo de Formaci&#243;n Profesional	5	7	3	1	3	4		2	888	888	2	1	2	888	888	888	888	888	888	888	888	888	888	888	888	888	888	888	888	888	888	888	888	888	888	888	888	888
2372487686	12/04/2012 09:57:22	12/04/2012 10:11:59	1	37	1	1	888	888	888	3		6	7	3	10	3	8		2	888	888	4	1	3	888	888	888	888	888	888	888	888	888	888	888	888	888	888	888	888	888	888	888	888	888	888	888	888	888
2372539015	12/04/2012 10:55:21	12/04/2012 11:07:33	1	23	1	1	888	888	888	4		6	7	3	3	3	4		2	888	888	3	1	3	888	888	888	888	888	888	888	888	888	888	888	888	888	888	888	888	888	888	888	888	888	888	888	888	888
2372568647	12/04/2012 11:27:39	12/04/2012 11:38:51	1	41	1	1	888	888	888	4		3	7	3	7	3	3		2	888	888	4	2	2	888	888	888	888	888	888	888	888	888	888	888	888	888	888	888	888	888	888	888	888	888	888	888	888	888
2372980764	12/04/2012 15:37:52	12/04/2012 15:47:22	1	28	1	1	888	888	888	4		6	7	3	2	3	8		2	888	888	1	1	2	888	888	888	888	888	888	888	888	888	888	888	888	888	888	888	888	888	888	888	888	888	888	888	888	888
2373199682	12/04/2012 17:07:55	12/04/2012 17:16:36	1	40	1	1	888	888	888	4		6	7	3	5	3	4		2	888	888	4	1	3	888	888	888	888	888	888	888	888	888	888	888	888	888	888	888	888	888	888	888	888	888	888	888	888	888
2373209012	12/04/2012 17:11:48	12/04/2012 17:22:13	1	31	1	1	888	888	888	3		5	7	3	2	3	4		2	888	888	1	2	3	888	888	888	888	888	888	888	888	888	888	888	888	888	888	888	888	888	888	888	888	888	888	888	888	888
2373471179	12/04/2012 19:02:06	12/04/2012 19:27:52	1	31	1	1	888	888	888	0	estudiante de primero de carrera	6	7	3	17	2	8		2	888	888	3	1	3	888	888	888	888	888	888	888	888	888	888	888	888	888	888	888	888	888	888	888	888	888	888	888	888	888
2373694062	12/04/2012 20:36:20	12/04/2012 20:49:18	1	43	1	1	888	888	888	4		5	7	3	3	3	3		2	888	888	4	1	3	888	888	888	888	888	888	888	888	888	888	888	888	888	888	888	888	888	888	888	888	888	888	888	888	888
2373904247	12/04/2012 22:09:24	12/04/2012 22:24:24	1	28	1	1	888	888	888	4		6	7	3	1	3	4		2	888	888	1	1	3	888	888	888	888	888	888	888	888	888	888	888	888	888	888	888	888	888	888	888	888	888	888	888	888	888
2373940018	12/04/2012 22:27:37	12/04/2012 22:42:10	1	23	1	1	888	888	888	4		6	7	3	7	1	8		2	888	888	3	1	3	888	888	888	888	888	888	888	888	888	888	888	888	888	888	888	888	888	888	888	888	888	888	888	888	888
2374023206	12/04/2012 23:15:59	12/04/2012 23:28:40	1	20	1	1	888	888	888	3		6	7	3	4	3	2		2	888	888	1	1	3	888	888	888	888	888	888	888	888	888	888	888	888	888	888	888	888	888	888	888	888	888	888	888	888	888
2374077830	12/04/2012 23:52:08	12/05/2012 00:04:16	1	20	1	1	888	888	888	1		6	7	3	7	2	4		2	888	888	3	1	3	888	888	888	888	888	888	888	888	888	888	888	888	888	888	888	888	888	888	888	888	888	888	888	888	888
2374541077	12/05/2012 07:51:17	12/05/2012 08:08:37	1	30	1	1	888	888	888	3		5	7	3	4	2	1		2	888	888	2	1	2	888	888	888	888	888	888	888	888	888	888	888	888	888	888	888	888	888	888	888	888	888	888	888	888	888
2374614445	12/05/2012 09:26:57	12/05/2012 09:35:50	1	35	1	1	888	888	888	4		6	7	3	10	3	4		2	888	888	3	1	2	888	888	888	888	888	888	888	888	888	888	888	888	888	888	888	888	888	888	888	888	888	888	888	888	888
2374666464	12/05/2012 10:30:01	12/05/2012 10:46:01	1	51	1	1	888	888	888	3		3	7	3	2	3	9		2	888	888	3	1	3	888	888	888	888	888	888	888	888	888	888	888	888	888	888	888	888	888	888	888	888	888	888	888	888	888
2374757692	12/05/2012 12:11:20	12/05/2012 12:24:43	1	34	1	1	888	888	888	4		6	7	3	5	3	1		2	888	888	2	2	2	888	888	888	888	888	888	888	888	888	888	888	888	888	888	888	888	888	888	888	888	888	888	888	888	888
2374986800	12/05/2012 14:39:02	12/05/2012 14:47:49	1	23	1	1	888	888	888	4		5	7	3	2	3	4		2	888	888	3	1	3	888	888	888	888	888	888	888	888	888	888	888	888	888	888	888	888	888	888	888	888	888	888	888	888	888
2375098119	12/05/2012 15:29:21	12/05/2012 15:45:59	1	22	1	1	888	888	888	1		6	7	3	6	2	4		2	888	888	3	1	3	888	888	888	888	888	888	888	888	888	888	888	888	888	888	888	888	888	888	888	888	888	888	888	888	888
2375140475	12/05/2012 15:47:19	12/05/2012 16:05:51	1	25	1	2	Alemania	20	3	0	Grado Superior en Imagen	6	7	3	3	3	10		2	888	888	1	1	3	888	888	888	888	888	888	888	888	888	888	888	888	888	888	888	888	888	888	888	888	888	888	888	888	888
2375142271	12/05/2012 15:48:54	12/05/2012 15:58:36	1	30	1	1	888	888	888	3		6	7	3	2	3	4		2	888	888	3	1	3	888	888	888	888	888	888	888	888	888	888	888	888	888	888	888	888	888	888	888	888	888	888	888	888	888
2375246973	12/05/2012 16:32:41	12/05/2012 16:46:08	1	19	1	1	888	888	888	2		6	7	3	5	2	4		2	888	888	1	1	3	888	888	888	888	888	888	888	888	888	888	888	888	888	888	888	888	888	888	888	888	888	888	888	888	888
2375709657	12/05/2012 19:57:47	12/05/2012 20:08:27	1	27	1	1	888	888	888	3		5	7	3	1	3	4		2	888	888	1	1	3	888	888	888	888	888	888	888	888	888	888	888	888	888	888	888	888	888	888	888	888	888	888	888	888	888
2375828834	12/05/2012 20:50:46	12/05/2012 21:00:07	1	30	1	1	888	888	888	0	Doctor en Biolog&#237;a Molecular	6	7	3	1	3	4		2	888	888	2	2	2	888	888	888	888	888	888	888	888	888	888	888	888	888	888	888	888	888	888	888	888	888	888	888	888	888
2375871326	12/05/2012 21:07:45	12/05/2012 21:18:42	1	22	1	1	888	888	888	4		6	7	3	3	2	9		2	888	888	4	1	3	888	888	888	888	888	888	888	888	888	888	888	888	888	888	888	888	888	888	888	888	888	888	888	888	888
2376776967	12/06/2012 11:08:11	12/06/2012 11:17:35	1	30	1	1	888	888	888	3		6	7	3	2	3	4		2	888	888	3	1	3	888	888	888	888	888	888	888	888	888	888	888	888	888	888	888	888	888	888	888	888	888	888	888	888	888
2376823321	12/06/2012 11:57:42	12/06/2012 12:13:13	1	27	1	1	888	888	888	2		6	7	3	3	3	4		2	888	888	3	1	2	888	888	888	888	888	888	888	888	888	888	888	888	888	888	888	888	888	888	888	888	888	888	888	888	888
2376895794	12/06/2012 13:02:49	12/06/2012 13:18:50	1	26	1	2	Estados Unidos	4	3	4		6	7	3	5	2	4		2	888	888	1	1	2	888	888	888	888	888	888	888	888	888	888	888	888	888	888	888	888	888	888	888	888	888	888	888	888	888
2376999841	12/06/2012 14:04:16	12/06/2012 14:16:48	1	26	1	1	888	888	888	2		6	7	3	3	3	3		2	888	888	3	1	3	888	888	888	888	888	888	888	888	888	888	888	888	888	888	888	888	888	888	888	888	888	888	888	888	888
2377677109	12/06/2012 19:04:55	12/06/2012 19:13:46	1	35	1	1	888	888	888	4		4	7	3	3	3	4		2	888	888	1	1	3	888	888	888	888	888	888	888	888	888	888	888	888	888	888	888	888	888	888	888	888	888	888	888	888	888
2377737703	12/06/2012 19:31:17	12/06/2012 19:58:52	1	26	1	1	888	888	888	3		6	7	3	6	2	4		2	888	888	1	1	3	888	888	888	888	888	888	888	888	888	888	888	888	888	888	888	888	888	888	888	888	888	888	888	888	888
2377841168	12/06/2012 20:17:18	12/06/2012 20:35:10	1	45	1	1	888	888	888	2		5	7	3	8	2	10		2	888	888	1	1	3	888	888	888	888	888	888	888	888	888	888	888	888	888	888	888	888	888	888	888	888	888	888	888	888	888
2378503675	12/07/2012 03:35:57	12/07/2012 03:53:04	1	62	1	2	Los Pa&#239;ses Bajos	27	3	3		6	7	3	25	3	4		2	888	888	4	1	3	888	888	888	888	888	888	888	888	888	888	888	888	888	888	888	888	888	888	888	888	888	888	888	888	888
2378722393	12/07/2012 09:17:56	12/07/2012 09:32:31	1	36	1	1	888	888	888	3		3	7	3	3	3	8		2	888	888	4	1	3	888	888	888	888	888	888	888	888	888	888	888	888	888	888	888	888	888	888	888	888	888	888	888	888	888
2378753196	12/07/2012 10:00:53	12/07/2012 10:07:40	1	33	1	1	888	888	888	4		6	7	3	6	3	8		2	888	888	2	1	3	888	888	888	888	888	888	888	888	888	888	888	888	888	888	888	888	888	888	888	888	888	888	888	888	888
2378879394	12/07/2012 12:26:04	12/07/2012 12:36:10	1	24	1	1	888	888	888	0	hasta 3&#186; ESO, peluquer&#237;a canina, recepci	5	7	3	18	2	4		2	888	888	3	1	3	888	888	888	888	888	888	888	888	888	888	888	888	888	888	888	888	888	888	888	888	888	888	888	888	888
2378999403	12/07/2012 13:56:14	12/07/2012 14:10:56	1	32	1	1	888	888	888	4		6	7	3	10	1	10		2	888	888	1	1	3	888	888	888	888	888	888	888	888	888	888	888	888	888	888	888	888	888	888	888	888	888	888	888	888	888
2379028892	12/07/2012 14:12:48	12/07/2012 14:24:36	1	23	1	1	888	888	888	4		5	7	3	2	3	4		2	888	888	2	2	3	888	888	888	888	888	888	888	888	888	888	888	888	888	888	888	888	888	888	888	888	888	888	888	888	888
2379090742	12/07/2012 14:45:35	12/07/2012 15:05:04	1	43	1	2	Polonia	5	3	4		6	7	3	4	3	2		2	888	888	2	1	3	888	888	888	888	888	888	888	888	888	888	888	888	888	888	888	888	888	888	888	888	888	888	888	888	888
2379141455	12/07/2012 15:11:32	12/07/2012 15:20:25	1	25	1	1	888	888	888	4		6	7	3	3	3	8		2	888	888	2	3	1	#NULL!	1	#NULL!	#NULL!	#NULL!	#NULL!	#NULL!		1	1	888	888	888	888	888	2	1	3	3	1		2	2	1	1
2379226310	12/07/2012 15:52:12	12/07/2012 16:08:26	1	27	1	1	888	888	888	4		6	7	3	2	3	4		2	888	888	3	1	3	888	888	888	888	888	888	888	888	888	888	888	888	888	888	888	888	888	888	888	888	888	888	888	888	888
2379549506	12/07/2012 18:27:09	12/07/2012 18:45:07	1	24	1	1	888	888	888	2		6	7	3	9	2	1		2	888	888	2	1	3	888	888	888	888	888	888	888	888	888	888	888	888	888	888	888	888	888	888	888	888	888	888	888	888	888
2379561393	12/07/2012 18:33:53	12/07/2012 18:42:47	1	35	1	1	888	888	888	3		5	7	3	3	3	1		2	888	888	4	2	3	888	888	888	888	888	888	888	888	888	888	888	888	888	888	888	888	888	888	888	888	888	888	888	888	888
2379579952	12/07/2012 18:43:20	12/07/2012 18:58:45	1	18	1	1	888	888	888	3		6	7	3	5	2	4		2	888	888	2	2	3	888	888	888	888	888	888	888	888	888	888	888	888	888	888	888	888	888	888	888	888	888	888	888	888	888
2379596521	12/07/2012 16:59:55	12/07/2012 19:05:36	1	19	1	1	888	888	888	4		4	7	3	5	2	4		2	888	888	3	1	3	888	888	888	888	888	888	888	888	888	888	888	888	888	888	888	888	888	888	888	888	888	888	888	888	888
2379751380	12/07/2012 20:09:47	12/07/2012 20:26:06	1	38	1	1	888	888	888	3		5	7	3	8	3	9		2	888	888	3	1	3	888	888	888	888	888	888	888	888	888	888	888	888	888	888	888	888	888	888	888	888	888	888	888	888	888
2379900552	12/07/2012 21:31:28	12/07/2012 21:41:19	1	27	1	1	888	888	888	4		6	7	3	1	3	5		2	888	888	1	1	3	888	888	888	888	888	888	888	888	888	888	888	888	888	888	888	888	888	888	888	888	888	888	888	888	888
2380307489	12/08/2012 05:51:48	12/08/2012 06:05:50	1	34	1	1	888	888	888	4		5	7	3	3	2	4		2	888	888	4	1	3	888	888	888	888	888	888	888	888	888	888	888	888	888	888	888	888	888	888	888	888	888	888	888	888	888
2380321258	12/08/2012 06:33:01	12/08/2012 06:46:40	1	68	1	2	polonia	35	3	3		6	7	3	3	2	4		2	888	888	1	3	3	888	888	888	888	888	888	888	888	888	888	888	888	888	888	888	888	888	888	888	888	888	888	888	888	888
2380335945	12/08/2012 07:20:29	12/08/2012 07:39:03	1	55	1	1	888	888	888	0	bachiller elemental	5	7	3	8	3	4		2	888	888	3	1	3	888	888	888	888	888	888	888	888	888	888	888	888	888	888	888	888	888	888	888	888	888	888	888	888	888
2380420903	12/08/2012 11:35:44	12/08/2012 11:46:34	1	40	1	1	888	888	888	4		4	7	3	5	3	4		2	888	888	4	2	3	888	888	888	888	888	888	888	888	888	888	888	888	888	888	888	888	888	888	888	888	888	888	888	888	888
2380525822	12/08/2012 15:08:11	12/08/2012 15:16:17	1	34	1	2	Sudam&#233;rica	20	3	4		6	7	3	1	2	2		2	888	888	1	1	3	888	888	888	888	888	888	888	888	888	888	888	888	888	888	888	888	888	888	888	888	888	888	888	888	888
2380534970	12/08/2012 15:21:53	12/08/2012 15:32:59	1	20	1	1	888	888	888	3		5	7	3	2	2	4		2	888	888	2	1	3	888	888	888	888	888	888	888	888	888	888	888	888	888	888	888	888	888	888	888	888	888	888	888	888	888
2380547778	12/08/2012 15:40:51	12/08/2012 15:54:18	1	49	1	1	888	888	888	2		6	7	3	1	3	4		2	888	888	1	1	3	888	888	888	888	888	888	888	888	888	888	888	888	888	888	888	888	888	888	888	888	888	888	888	888	888
2380652572	12/08/2012 18:10:09	12/08/2012 18:23:04	1	49	1	1	888	888	888	4		6	7	3	2	3	10		2	888	888	1	1	3	888	888	888	888	888	888	888	888	888	888	888	888	888	888	888	888	888	888	888	888	888	888	888	888	888
2380661088	12/08/2012 18:22:21	12/08/2012 18:43:38	1	58	1	1	888	888	888	2		5	7	3	8	3	1		2	888	888	3	1	2	888	888	888	888	888	888	888	888	888	888	888	888	888	888	888	888	888	888	888	888	888	888	888	888	888
2380785196	12/08/2012 21:25:32	12/08/2012 21:46:58	1	53	1	1	888	888	888	0	certificado escolar hasta los 14 a&#241;os	6	7	3	36	2	4		2	888	888	3	1	3	888	888	888	888	888	888	888	888	888	888	888	888	888	888	888	888	888	888	888	888	888	888	888	888	888
2380843391	12/08/2012 23:02:55	12/08/2012 23:07:30	#NULL!		1	1	888	888	888	4		6	7	3	5	3	1		2	888	888	1	1	2	888	888	888	888	888	888	888	888	888	888	888	888	888	888	888	888	888	888	888	888	888	888	888	888	888
2380858624	12/08/2012 23:29:41	12/08/2012 23:50:53	1	24	1	1	888	888	888	4		6	7	3	18	2	1		2	888	888	4	2	2	888	888	888	888	888	888	888	888	888	888	888	888	888	888	888	888	888	888	888	888	888	888	888	888	888
2380922915	12/09/2012 01:34:32	12/09/2012 01:43:35	1	26	1	1	888	888	888	4		6	7	3	2	2	4		2	888	888	2	1	3	888	888	888	888	888	888	888	888	888	888	888	888	888	888	888	888	888	888	888	888	888	888	888	888	888
2381092860	12/09/2012 09:53:50	12/09/2012 10:15:30	1	36	1	1	888	888	888	2		6	7	3	13	3	8		2	888	888	1	1	3	888	888	888	888	888	888	888	888	888	888	888	888	888	888	888	888	888	888	888	888	888	888	888	888	888
2381106554	12/09/2012 10:40:19	12/09/2012 10:47:13	1	31	1	1	888	888	888	0	Doctor en ingenier&#237;a industrial	6	7	3	2	3	4		2	888	888	2	2	3	888	888	888	888	888	888	888	888	888	888	888	888	888	888	888	888	888	888	888	888	888	888	888	888	888
2381134805	12/09/2012 12:08:54	12/09/2012 12:20:21	1	29	1	1	888	888	888	4		6	7	3	5	2	3		2	888	888	3	1	3	888	888	888	888	888	888	888	888	888	888	888	888	888	888	888	888	888	888	888	888	888	888	888	888	888
2381187858	12/09/2012 14:16:29	12/09/2012 14:25:01	1	20	1	1	888	888	888	3		6	7	3	2	3	4		2	888	888	1	1	2	888	888	888	888	888	888	888	888	888	888	888	888	888	888	888	888	888	888	888	888	888	888	888	888	888
2381191307	12/09/2012 14:24:00	12/09/2012 14:33:41	1	35	1	1	888	888	888	3		5	7	3	20	3	4		2	888	888	3	2	3	888	888	888	888	888	888	888	888	888	888	888	888	888	888	888	888	888	888	888	888	888	888	888	888	888
2381208547	12/09/2012 14:56:50	12/09/2012 16:50:18	1	40	1	1	888	888	888	0	m&#225;ster	6	7	3	3	2	8		2	888	888	3	1	3	888	888	888	888	888	888	888	888	888	888	888	888	888	888	888	888	888	888	888	888	888	888	888	888	888
2381241369	12/09/2012 15:53:30	12/09/2012 16:03:10	1	50	1	1	888	888	888	3		6	7	3	8	3	5		2	888	888	3	1	3	888	888	888	888	888	888	888	888	888	888	888	888	888	888	888	888	888	888	888	888	888	888	888	888	888
2381263472	12/09/2012 16:29:47	12/09/2012 16:59:07	1	25	1	1	888	888	888	3		6	7	3	2	3	4		2	888	888	3	1	3	888	888	888	888	888	888	888	888	888	888	888	888	888	888	888	888	888	888	888	888	888	888	888	888	888
2381317975	12/09/2012 17:50:56	12/09/2012 21:02:43	1	21	1	1	888	888	888	3		6	7	3	2	3	10		2	888	888	3	1	3	888	888	888	888	888	888	888	888	888	888	888	888	888	888	888	888	888	888	888	888	888	888	888	888	888
2381318953	12/09/2012 17:54:20	12/09/2012 18:04:01	1	27	1	2	M&#233;xico	4	3	0	M&#225;ster	5	7	3	4	3	5		2	888	888	2	1	3	888	888	888	888	888	888	888	888	888	888	888	888	888	888	888	888	888	888	888	888	888	888	888	888	888
2381347408	12/09/2012 18:36:24	12/09/2012 18:46:13	1	39	1	1	888	888	888	4		5	7	3	2	3	4		2	888	888	3	1	3	888	888	888	888	888	888	888	888	888	888	888	888	888	888	888	888	888	888	888	888	888	888	888	888	888
2381359385	12/09/2012 18:52:42	12/09/2012 19:03:52	1	39	1	1	888	888	888	4		5	7	3	10	2	8		2	888	888	3	1	3	888	888	888	888	888	888	888	888	888	888	888	888	888	888	888	888	888	888	888	888	888	888	888	888	888
2381379452	12/09/2012 19:21:18	12/09/2012 19:31:49	1	36	1	1	888	888	888	3		6	7	3	3	3	4		2	888	888	3	1	3	888	888	888	888	888	888	888	888	888	888	888	888	888	888	888	888	888	888	888	888	888	888	888	888	888
2381423518	12/09/2012 20:20:31	12/09/2012 20:31:06	1	24	1	1	888	888	888	4		6	7	3	2	3	8		2	888	888	4	1	3	888	888	888	888	888	888	888	888	888	888	888	888	888	888	888	888	888	888	888	888	888	888	888	888	888
2381446438	12/09/2012 20:51:32	12/09/2012 21:04:37	1	49	1	1	888	888	888	0	Cursos a traves de centros homologados sobre obra	5	7	3	10	3	4		2	888	888	3	2	3	888	888	888	888	888	888	888	888	888	888	888	888	888	888	888	888	888	888	888	888	888	888	888	888	888
2381456998	12/09/2012 21:05:48	12/09/2012 23:36:26	1	25	1	1	888	888	888	2		4	7	3	2	3	4		2	888	888	1	1	3	888	888	888	888	888	888	888	888	888	888	888	888	888	888	888	888	888	888	888	888	888	888	888	888	888
2381476477	12/09/2012 21:30:13	12/09/2012 22:03:58	1	41	1	1	888	888	888	4		6	7	3	15	3	8		2	888	888	1	1	3	888	888	888	888	888	888	888	888	888	888	888	888	888	888	888	888	888	888	888	888	888	888	888	888	888
2381478032	12/09/2012 21:30:43	12/09/2012 22:21:13	1	23	1	1	888	888	888	2		6	7	3	2	3	9		2	888	888	2	1	3	888	888	888	888	888	888	888	888	888	888	888	888	888	888	888	888	888	888	888	888	888	888	888	888	888
2381648190	12/10/2012 01:24:53	12/10/2012 01:35:37	1	39	1	2	Cuba	13	3	4		6	7	3	10	3	4		2	888	888	3	1	3	888	888	888	888	888	888	888	888	888	888	888	888	888	888	888	888	888	888	888	888	888	888	888	888	888
2382060735	12/10/2012 11:24:01	12/10/2012 11:41:06	1	44	1	1	888	888	888	3		3	7	3	2	3	4		2	888	888	2	2	3	888	888	888	888	888	888	888	888	888	888	888	888	888	888	888	888	888	888	888	888	888	888	888	888	888
2382087854	12/10/2012 11:53:34	12/10/2012 12:04:19	1	36	1	2	montevideo	8	3	3		5	7	3	6	2	4		2	888	888	1	1	3	888	888	888	888	888	888	888	888	888	888	888	888	888	888	888	888	888	888	888	888	888	888	888	888	888
2382537011	12/10/2012 16:17:55	12/10/2012 16:28:05	1	39	1	1	888	888	888	3		6	7	3	3	3	4		2	888	888	5	1	3	888	888	888	888	888	888	888	888	888	888	888	888	888	888	888	888	888	888	888	888	888	888	888	888	888
2383031052	12/10/2012 20:05:59	12/10/2012 20:13:40	1	40	1	1	888	888	888	4		6	7	3	2	3	5		2	888	888	3	1	3	888	888	888	888	888	888	888	888	888	888	888	888	888	888	888	888	888	888	888	888	888	888	888	888	888
2383561911	12/11/2012 01:20:06	12/11/2012 01:33:36	1	39	1	1	888	888	888	4		6	7	3	5	3	4		2	888	888	3	1	3	888	888	888	888	888	888	888	888	888	888	888	888	888	888	888	888	888	888	888	888	888	888	888	888	888
2383970393	12/11/2012 10:12:12	12/11/2012 10:27:00	1	27	1	1	888	888	888	3		6	7	3	1	3	10		2	888	888	2	1	2	888	888	888	888	888	888	888	888	888	888	888	888	888	888	888	888	888	888	888	888	888	888	888	888	888
2384311151	12/11/2012 14:52:46	12/11/2012 15:07:08	1	18	1	2	Bolivia	6	3	0	FP	6	7	3	2	3	4		2	888	888	1	1	3	888	888	888	888	888	888	888	888	888	888	888	888	888	888	888	888	888	888	888	888	888	888	888	888	888
2384927454	12/11/2012 19:33:49	12/11/2012 19:40:49	1	32	1	1	888	888	888	4		6	7	3	30	2	8		2	888	888	4	1	3	888	888	888	888	888	888	888	888	888	888	888	888	888	888	888	888	888	888	888	888	888	888	888	888	888
2385306392	12/11/2012 22:42:30	12/11/2012 23:00:57	1	47	1	1	888	888	888	3		6	7	3	3	3	8		2	888	888	1	1	3	888	888	888	888	888	888	888	888	888	888	888	888	888	888	888	888	888	888	888	888	888	888	888	888	888
2386050712	12/12/2012 13:02:46	12/12/2012 13:11:40	1	30	1	1	888	888	888	4		6	7	3	5	3	4		2	888	888	3	1	3	888	888	888	888	888	888	888	888	888	888	888	888	888	888	888	888	888	888	888	888	888	888	888	888	888
2386299424	12/12/2012 15:21:21	12/12/2012 15:36:51	1	39	1	1	888	888	888	3		5	7	3	7	3	4		2	888	888	3	1	3	888	888	888	888	888	888	888	888	888	888	888	888	888	888	888	888	888	888	888	888	888	888	888	888	888
2386684200	12/12/2012 18:19:08	12/12/2012 18:28:30	1	27	1	1	888	888	888	2		6	7	3	1	3	4		2	888	888	5	1	3	888	888	888	888	888	888	888	888	888	888	888	888	888	888	888	888	888	888	888	888	888	888	888	888	888
2386918817	12/12/2012 20:10:23	12/12/2012 20:21:22	1	24	1	1	888	888	888	4		6	7	3	1	3	4		2	888	888	2	1	3	888	888	888	888	888	888	888	888	888	888	888	888	888	888	888	888	888	888	888	888	888	888	888	888	888
2387276874	12/12/2012 23:41:31	12/12/2012 23:58:56	1	56	1	1	888	888	888	4		6	7	3	15	3	8		2	888	888	3	2	3	888	888	888	888	888	888	888	888	888	888	888	888	888	888	888	888	888	888	888	888	888	888	888	888	888
2387835629	12/13/2012 11:17:57	12/13/2012 11:29:14	1	24	1	1	888	888	888	4		5	7	3	8	2	8		2	888	888	2	1	3	888	888	888	888	888	888	888	888	888	888	888	888	888	888	888	888	888	888	888	888	888	888	888	888	888
2388140583	12/13/2012 14:58:58	12/13/2012 15:07:02	1	42	1	1	888	888	888	3		6	7	3	5	3	8		2	888	888	1	1	3	888	888	888	888	888	888	888	888	888	888	888	888	888	888	888	888	888	888	888	888	888	888	888	888	888
2388731753	12/13/2012 19:35:56	12/13/2012 19:54:41	1	36	1	1	888	888	888	3		6	7	3	1	3	4		2	888	888	1	1	3	888	888	888	888	888	888	888	888	888	888	888	888	888	888	888	888	888	888	888	888	888	888	888	888	888
2388882821	12/13/2012 20:49:53	12/13/2012 20:55:40	1	35	1	1	888	888	888	3		6	7	3	7	3	4		2	888	888	3	1	3	888	888	888	888	888	888	888	888	888	888	888	888	888	888	888	888	888	888	888	888	888	888	888	888	888
2389082588	12/13/2012 22:37:35	12/13/2012 22:45:10	1	39	1	1	888	888	888	4		6	7	3	1	3	10		2	888	888	2	3	2	888	888	888	888	888	888	888	888	888	888	888	888	888	888	888	888	888	888	888	888	888	888	888	888	888
2390377159	12/14/2012 18:00:26	12/14/2012 18:14:18	1	25	1	1	888	888	888	3		6	7	3	4	3	4		2	888	888	4	1	3	888	888	888	888	888	888	888	888	888	888	888	888	888	888	888	888	888	888	888	888	888	888	888	888	888
2390423906	12/14/2012 18:27:17	12/14/2012 18:39:47	1	26	1	1	888	888	888	3		6	7	3	3	3	8		2	888	888	3	1	3	888	888	888	888	888	888	888	888	888	888	888	888	888	888	888	888	888	888	888	888	888	888	888	888	888
2390640119	12/14/2012 20:32:25	12/14/2012 20:43:17	1	21	1	1	888	888	888	3		6	7	3	2	3	10		2	888	888	3	1	3	888	888	888	888	888	888	888	888	888	888	888	888	888	888	888	888	888	888	888	888	888	888	888	888	888
2391090261	12/15/2012 06:16:12	12/15/2012 06:26:00	1	66	1	1	888	888	888	2		5	7	3	20	3	4		2	888	888	3	2	3	888	888	888	888	888	888	888	888	888	888	888	888	888	888	888	888	888	888	888	888	888	888	888	888	888
2391190669	12/15/2012 11:32:34	12/15/2012 11:42:02	1	24	1	1	888	888	888	4		6	7	3	1	3	4		2	888	888	2	1	3	888	888	888	888	888	888	888	888	888	888	888	888	888	888	888	888	888	888	888	888	888	888	888	888	888
2391299036	12/15/2012 15:21:13	12/15/2012 15:35:20	1	26	1	1	888	888	888	4		6	7	3	2	2	3		2	888	888	5	1	3	888	888	888	888	888	888	888	888	888	888	888	888	888	888	888	888	888	888	888	888	888	888	888	888	888
2391382023	12/15/2012 17:31:07	12/15/2012 17:42:03	1	40	1	1	888	888	888	0	EGB	6	7	3	2	3	8		2	888	888	1	1	3	888	888	888	888	888	888	888	888	888	888	888	888	888	888	888	888	888	888	888	888	888	888	888	888	888
2391397412	12/15/2012 17:53:47	12/15/2012 18:15:33	1	32	1	1	888	888	888	1		5	7	3	8	3	4		2	888	888	3	1	3	888	888	888	888	888	888	888	888	888	888	888	888	888	888	888	888	888	888	888	888	888	888	888	888	888
2391431668	12/15/2012 18:46:22	12/15/2012 18:56:39	1	37	1	1	888	888	888	3		5	7	3	1	3	3		2	888	888	5	1	3	888	888	888	888	888	888	888	888	888	888	888	888	888	888	888	888	888	888	888	888	888	888	888	888	888
2391457979	12/15/2012 19:26:54	12/15/2012 19:37:29	1	46	1	1	888	888	888	4		6	7	3	2	3	4		2	888	888	1	1	3	888	888	888	888	888	888	888	888	888	888	888	888	888	888	888	888	888	888	888	888	888	888	888	888	888
2391541130	12/15/2012 21:40:48	12/15/2012 21:50:41	1	23	1	1	888	888	888	4		5	7	3	2	3	5		2	888	888	2	2	3	888	888	888	888	888	888	888	888	888	888	888	888	888	888	888	888	888	888	888	888	888	888	888	888	888
2391609177	12/15/2012 23:37:13	12/15/2012 23:43:59	1	23	1	1	888	888	888	4		6	7	3	7	1	4		2	888	888	1	1	3	888	888	888	888	888	888	888	888	888	888	888	888	888	888	888	888	888	888	888	888	888	888	888	888	888
2391654362	12/16/2012 01:05:07	12/16/2012 01:12:40	1	45	1	1	888	888	888	4		6	7	3	10	3	8		2	888	888	1	2	3	888	888	888	888	888	888	888	888	888	888	888	888	888	888	888	888	888	888	888	888	888	888	888	888	888
2391671463	12/16/2012 01:41:40	12/16/2012 02:50:37	1	30	1	2	venezuela	5	3	4		5	7	3	1	3	1		2	888	888	4	2	3	888	888	888	888	888	888	888	888	888	888	888	888	888	888	888	888	888	888	888	888	888	888	888	888	888
2391830820	12/16/2012 09:24:20	12/16/2012 09:35:00	#NULL!	29	1	1	888	888	888	3		6	7	3	3	3	4		2	888	888	3	1	3	888	888	888	888	888	888	888	888	888	888	888	888	888	888	888	888	888	888	888	888	888	888	888	888	888
2391886191	12/16/2012 12:09:37	12/16/2012 12:18:47	1	56	1	1	888	888	888	0	magisterio	6	7	3	10	3	5		2	888	888	2	2	3	888	888	888	888	888	888	888	888	888	888	888	888	888	888	888	888	888	888	888	888	888	888	888	888	888
2391961878	12/16/2012 15:16:16	12/16/2012 15:25:54	1	28	1	1	888	888	888	4		3	7	3	3	2	4		2	888	888	4	1	3	888	888	888	888	888	888	888	888	888	888	888	888	888	888	888	888	888	888	888	888	888	888	888	888	888
2392214529	12/16/2012 22:32:49	12/16/2012 22:55:04	1	57	1	1	888	888	888	4		5	7	3	16	3	9		2	888	888	4	1	2	888	888	888	888	888	888	888	888	888	888	888	888	888	888	888	888	888	888	888	888	888	888	888	888	888
2392295912	12/17/2012 00:45:24	12/17/2012 00:55:01	1	29	1	1	888	888	888	2		6	7	3	8	3	4		2	888	888	3	2	2	888	888	888	888	888	888	888	888	888	888	888	888	888	888	888	888	888	888	888	888	888	888	888	888	888
2392615843	12/17/2012 10:10:14	12/17/2012 10:23:03	1	50	1	1	888	888	888	4		5	7	3	10	3	4		2	888	888	2	1	3	888	888	888	888	888	888	888	888	888	888	888	888	888	888	888	888	888	888	888	888	888	888	888	888	888
2392689215	12/17/2012 11:48:18	12/17/2012 11:57:27	1	25	1	1	888	888	888	4		6	7	3	18	2	5		2	888	888	3	1	3	888	888	888	888	888	888	888	888	888	888	888	888	888	888	888	888	888	888	888	888	888	888	888	888	888
2393115145	12/17/2012 16:33:57	12/17/2012 16:49:02	1	45	1	1	888	888	888	3		6	7	3	1	3	8		2	888	888	4	1	3	888	888	888	888	888	888	888	888	888	888	888	888	888	888	888	888	888	888	888	888	888	888	888	888	888
2393284335	12/17/2012 18:03:35	12/17/2012 18:14:28	1	32	1	1	888	888	888	4		6	7	3	2	3	1		2	888	888	4	1	3	888	888	888	888	888	888	888	888	888	888	888	888	888	888	888	888	888	888	888	888	888	888	888	888	888
2395330078	12/18/2012 20:52:10	12/18/2012 21:02:15	1	25	1	1	888	888	888	4		5	7	3	6	1	4		2	888	888	3	1	3	888	888	888	888	888	888	888	888	888	888	888	888	888	888	888	888	888	888	888	888	888	888	888	888	888
2395341644	12/18/2012 20:58:18	12/18/2012 21:10:57	1	43	1	2	chile	8	3	3		6	7	3	1	3	1		2	888	888	2	1	3	888	888	888	888	888	888	888	888	888	888	888	888	888	888	888	888	888	888	888	888	888	888	888	888	888
2395496298	12/18/2012 22:24:40	12/18/2012 22:35:34	1	29	1	1	888	888	888	4		6	7	3	1	3	4		2	888	888	2	3	1	#NULL!	#NULL!	1	#NULL!	#NULL!	#NULL!	#NULL!		2	888	888	888	888	888	888	2	3	888	888	888	888	888	888	888	888
2395944856	12/19/2012 08:13:03	12/19/2012 08:20:46	1	20	1	1	888	888	888	3		6	7	3	3	3	8		2	888	888	1	3	1	#NULL!	1	#NULL!	#NULL!	#NULL!	#NULL!	#NULL!		2	888	888	888	888	888	888	2	3	888	888	888	888	888	888	888	888
2396164890	12/19/2012 13:04:54	12/19/2012 13:13:42	1	36	1	1	888	888	888	4		6	7	3	1	3	1		2	888	888	2	2	2	888	888	888	888	888	888	888	888	888	888	888	888	888	888	888	888	888	888	888	888	888	888	888	888	888
2397620128	12/20/2012 11:50:01	12/20/2012 12:05:47	1	21	1	1	888	888	888	3		6	7	3	1	2	4		2	888	888	3	1	3	888	888	888	888	888	888	888	888	888	888	888	888	888	888	888	888	888	888	888	888	888	888	888	888	888
2397623785	12/20/2012 11:59:24	12/20/2012 12:06:08	1	41	1	1	888	888	888	3		5	7	3	4	3	3		2	888	888	4	1	3	888	888	888	888	888	888	888	888	888	888	888	888	888	888	888	888	888	888	888	888	888	888	888	888	888
2397964691	12/20/2012 16:21:33	12/20/2012 17:01:52	1	35	1	1	888	888	888	4		6	7	3	5	3	5		2	888	888	3	1	3	888	888	888	888	888	888	888	888	888	888	888	888	888	888	888	888	888	888	888	888	888	888	888	888	888
2398259223	12/20/2012 19:26:29	12/20/2012 19:35:07	1	55	1	1	888	888	888	4		6	7	3	3	3	3		2	888	888	4	3	2	888	888	888	888	888	888	888	888	888	888	888	888	888	888	888	888	888	888	888	888	888	888	888	888	888
2398262947	12/20/2012 19:28:50	12/20/2012 19:36:53	1	21	1	1	888	888	888	4		6	7	3	10	1	6		2	888	888	2	1	3	888	888	888	888	888	888	888	888	888	888	888	888	888	888	888	888	888	888	888	888	888	888	888	888	888
2398375002	12/20/2012 20:38:50	12/20/2012 20:59:02	1	26	1	1	888	888	888	3		6	7	3	3	3	4		2	888	888	1	1	3	888	888	888	888	888	888	888	888	888	888	888	888	888	888	888	888	888	888	888	888	888	888	888	888	888
2399456874	12/21/2012 17:31:26	12/21/2012 17:42:00	1	34	1	1	888	888	888	4		5	7	3	1	3	4		2	888	888	2	1	2	888	888	888	888	888	888	888	888	888	888	888	888	888	888	888	888	888	888	888	888	888	888	888	888	888
2399457034	12/21/2012 17:31:51	12/21/2012 17:39:29	1	41	1	1	888	888	888	3		5	7	3	4	3	3		2	888	888	4	1	3	888	888	888	888	888	888	888	888	888	888	888	888	888	888	888	888	888	888	888	888	888	888	888	888	888
2399457981	12/21/2012 17:32:31	12/21/2012 18:04:11	1	33	1	1	888	888	888	4		4	7	3	4	3	3		2	888	888	4	2	3	888	888	888	888	888	888	888	888	888	888	888	888	888	888	888	888	888	888	888	888	888	888	888	888	888
2399467577	12/21/2012 17:39:42	12/21/2012 17:48:06	#NULL!	29	1	1	888	888	888	3		6	7	3	14	1	10		2	888	888	1	1	3	888	888	888	888	888	888	888	888	888	888	888	888	888	888	888	888	888	888	888	888	888	888	888	888	888
2399468032	12/21/2012 17:38:17	12/21/2012 17:53:33	1	26	1	2	mexico	3	3	3		5	7	3	3	3	4		2	888	888	3	1	3	888	888	888	888	888	888	888	888	888	888	888	888	888	888	888	888	888	888	888	888	888	888	888	888	888
2399472400	12/21/2012 17:43:18	12/21/2012 17:53:25	1	34	1	1	888	888	888	2		6	7	3	2	3	4		2	888	888	1	2	3	888	888	888	888	888	888	888	888	888	888	888	888	888	888	888	888	888	888	888	888	888	888	888	888	888
2399473273	12/21/2012 17:42:55	12/21/2012 18:03:29	1	26	1	1	888	888	888	3		5	7	3	3	2	8		2	888	888	1	1	3	888	888	888	888	888	888	888	888	888	888	888	888	888	888	888	888	888	888	888	888	888	888	888	888	888
2399484287	12/21/2012 17:52:17	12/21/2012 18:12:58	1	45	1	1	888	888	888	3		6	7	3	5	3	9		2	888	888	4	1	3	888	888	888	888	888	888	888	888	888	888	888	888	888	888	888	888	888	888	888	888	888	888	888	888	888
2399511632	12/21/2012 18:12:19	12/21/2012 18:25:18	1	53	1	1	888	888	888	4		4	7	3	6	3	5		2	888	888	2	1	3	888	888	888	888	888	888	888	888	888	888	888	888	888	888	888	888	888	888	888	888	888	888	888	888	888
2399539962	12/21/2012 18:35:46	12/21/2012 18:43:34	1	25	1	1	888	888	888	4		6	7	3	10	2	10		2	888	888	4	1	3	888	888	888	888	888	888	888	888	888	888	888	888	888	888	888	888	888	888	888	888	888	888	888	888	888
2399542731	12/21/2012 18:36:07	12/21/2012 18:51:05	1	23	1	1	888	888	888	4		6	7	3	6	2	4		2	888	888	3	1	3	888	888	888	888	888	888	888	888	888	888	888	888	888	888	888	888	888	888	888	888	888	888	888	888	888
2399565461	12/21/2012 18:52:53	12/21/2012 19:01:18	1	29	1	1	888	888	888	4		6	7	3	5	2	4		2	888	888	3	1	3	888	888	888	888	888	888	888	888	888	888	888	888	888	888	888	888	888	888	888	888	888	888	888	888	888
2399573316	12/21/2012 18:59:04	12/21/2012 19:09:08	1	21	1	1	888	888	888	3		6	7	3	2	3	4		2	888	888	2	1	3	888	888	888	888	888	888	888	888	888	888	888	888	888	888	888	888	888	888	888	888	888	888	888	888	888
2399594112	12/21/2012 19:16:05	12/21/2012 19:30:54	1	63	1	1	888	888	888	4		4	7	3	3	3	9		2	888	888	4	1	3	888	888	888	888	888	888	888	888	888	888	888	888	888	888	888	888	888	888	888	888	888	888	888	888	888
2399594547	12/21/2012 19:16:24	12/21/2012 19:31:07	1	48	1	1	888	888	888	4		6	7	3	3	3	8		2	888	888	2	1	3	888	888	888	888	888	888	888	888	888	888	888	888	888	888	888	888	888	888	888	888	888	888	888	888	888
2399596983	12/21/2012 19:18:16	12/21/2012 19:34:55	1	24	1	1	888	888	888	4		6	7	3	2	3	4		2	888	888	4	1	3	888	888	888	888	888	888	888	888	888	888	888	888	888	888	888	888	888	888	888	888	888	888	888	888	888
2399676625	12/21/2012 20:24:56	12/21/2012 20:35:51	1	25	1	1	888	888	888	4		6	7	3	8	2	4		2	888	888	2	1	3	888	888	888	888	888	888	888	888	888	888	888	888	888	888	888	888	888	888	888	888	888	888	888	888	888
2399697220	12/21/2012 20:43:10	12/21/2012 21:06:30	1	32	1	1	888	888	888	3		4	7	3	4	3	1		2	888	888	5	1	3	888	888	888	888	888	888	888	888	888	888	888	888	888	888	888	888	888	888	888	888	888	888	888	888	888
2399769104	12/21/2012 21:51:38	12/21/2012 22:04:47	1	29	1	1	888	888	888	4		6	7	3	2	2	10		2	888	888	2	2	3	888	888	888	888	888	888	888	888	888	888	888	888	888	888	888	888	888	888	888	888	888	888	888	888	888
2399790335	12/21/2012 22:13:20	12/21/2012 22:25:49	1	56	1	1	888	888	888	3		6	7	3	15	3	2		2	888	888	3	2	3	888	888	888	888	888	888	888	888	888	888	888	888	888	888	888	888	888	888	888	888	888	888	888	888	888
2399792519	12/21/2012 22:15:42	12/21/2012 22:38:29	1	20	1	1	888	888	888	3		6	7	3	20	2	6		2	888	888	1	1	3	888	888	888	888	888	888	888	888	888	888	888	888	888	888	888	888	888	888	888	888	888	888	888	888	888
2399799692	12/21/2012 22:23:57	12/21/2012 22:31:48	1	48	1	1	888	888	888	3		4	7	3	25	3	4		2	888	888	5	1	3	888	888	888	888	888	888	888	888	888	888	888	888	888	888	888	888	888	888	888	888	888	888	888	888	888
2399801766	12/21/2012 22:25:52	12/21/2012 22:35:16	1	29	1	1	888	888	888	4		6	7	3	8	3	4		2	888	888	3	1	3	888	888	888	888	888	888	888	888	888	888	888	888	888	888	888	888	888	888	888	888	888	888	888	888	888
2399803918	12/21/2012 22:28:44	12/21/2012 22:44:25	1	38	1	1	888	888	888	4		5	7	3	3	2	4		2	888	888	2	1	3	888	888	888	888	888	888	888	888	888	888	888	888	888	888	888	888	888	888	888	888	888	888	888	888	888
2399822247	12/21/2012 22:50:08	12/21/2012 23:02:18	1	48	1	1	888	888	888	3		6	7	3	5	3	5		2	888	888	3	2	3	888	888	888	888	888	888	888	888	888	888	888	888	888	888	888	888	888	888	888	888	888	888	888	888	888
2399827395	12/21/2012 22:56:37	12/21/2012 23:07:29	1	36	1	2	suiza	20	3	3		5	7	3	2	2	3		2	888	888	2	1	2	888	888	888	888	888	888	888	888	888	888	888	888	888	888	888	888	888	888	888	888	888	888	888	888	888
2399827465	12/21/2012 22:56:49	12/21/2012 23:04:56	1	38	1	1	888	888	888	4		6	7	3	3	3	6		2	888	888	2	1	3	888	888	888	888	888	888	888	888	888	888	888	888	888	888	888	888	888	888	888	888	888	888	888	888	888
2399839493	12/21/2012 23:12:56	12/21/2012 23:23:40	1	30	1	1	888	888	888	4		6	7	3	5	2	4		2	888	888	2	1	3	888	888	888	888	888	888	888	888	888	888	888	888	888	888	888	888	888	888	888	888	888	888	888	888	888
2399853979	12/21/2012 23:33:13	12/21/2012 23:57:32	1	34	1	1	888	888	888	3		6	7	3	2	3	8		2	888	888	1	2	3	888	888	888	888	888	888	888	888	888	888	888	888	888	888	888	888	888	888	888	888	888	888	888	888	888
2399883766	12/22/2012 00:20:34	12/22/2012 00:33:51	1	28	1	1	888	888	888	1		6	7	3	10	2	4		2	888	888	3	2	3	888	888	888	888	888	888	888	888	888	888	888	888	888	888	888	888	888	888	888	888	888	888	888	888	888
2399939901	12/22/2012 02:11:45	12/22/2012 02:22:57	1	23	1	2	Rep&#250;blica Dominicana	6	3	3		6	7	3	13	2	4		2	888	888	2	1	2	888	888	888	888	888	888	888	888	888	888	888	888	888	888	888	888	888	888	888	888	888	888	888	888	888
2400070194	12/22/2012 09:06:43	12/22/2012 09:18:06	1	27	1	1	888	888	888	4		6	7	3	4	3	1		2	888	888	3	3	2	888	888	888	888	888	888	888	888	888	888	888	888	888	888	888	888	888	888	888	888	888	888	888	888	888
2400085106	12/22/2012 10:04:09	12/22/2012 10:14:42	1	26	1	2	colombia	17	3	4		5	7	3	1	3	4		2	888	888	3	1	3	888	888	888	888	888	888	888	888	888	888	888	888	888	888	888	888	888	888	888	888	888	888	888	888	888
2400086064	12/22/2012 10:07:34	12/22/2012 10:19:38	1	41	1	1	888	888	888	4		6	7	3	2	3	8		2	888	888	3	2	2	888	888	888	888	888	888	888	888	888	888	888	888	888	888	888	888	888	888	888	888	888	888	888	888	888
2400088812	12/22/2012 10:17:01	12/22/2012 10:28:16	1	31	1	1	888	888	888	4		6	7	3	7	2	4		2	888	888	2	1	3	888	888	888	888	888	888	888	888	888	888	888	888	888	888	888	888	888	888	888	888	888	888	888	888	888
2400114498	12/22/2012 11:46:20	12/22/2012 11:53:03	1	22	1	1	888	888	888	3		6	7	3	2	3	10		2	888	888	3	1	3	888	888	888	888	888	888	888	888	888	888	888	888	888	888	888	888	888	888	888	888	888	888	888	888	888
2400116995	12/22/2012 11:54:17	12/22/2012 12:06:46	1	32	1	1	888	888	888	4		3	7	3	12	1	8		2	888	888	2	1	3	888	888	888	888	888	888	888	888	888	888	888	888	888	888	888	888	888	888	888	888	888	888	888	888	888
2400131006	12/22/2012 12:36:52	12/22/2012 12:49:43	1	45	1	1	888	888	888	4		4	7	3	2	3	6		2	888	888	1	1	3	888	888	888	888	888	888	888	888	888	888	888	888	888	888	888	888	888	888	888	888	888	888	888	888	888
2400133353	12/22/2012 12:43:43	12/22/2012 12:58:08	1	34	1	1	888	888	888	3		6	7	3	2	3	7		2	888	888	3	1	3	888	888	888	888	888	888	888	888	888	888	888	888	888	888	888	888	888	888	888	888	888	888	888	888	888
2400177459	12/22/2012 14:34:38	12/22/2012 16:51:13	1	22	1	1	888	888	888	4		5	7	3	1	3	4		2	888	888	3	1	3	888	888	888	888	888	888	888	888	888	888	888	888	888	888	888	888	888	888	888	888	888	888	888	888	888
2400179302	12/22/2012 14:38:35	12/22/2012 14:50:43	1	30	1	1	888	888	888	3		5	7	3	8	2	4		2	888	888	1	1	3	888	888	888	888	888	888	888	888	888	888	888	888	888	888	888	888	888	888	888	888	888	888	888	888	888
2400222532	12/22/2012 16:06:20	12/22/2012 16:14:06	1	47	1	1	888	888	888	4		6	7	3	3	3	9		2	888	888	1	2	3	888	888	888	888	888	888	888	888	888	888	888	888	888	888	888	888	888	888	888	888	888	888	888	888	888
2400234129	12/22/2012 16:28:17	12/22/2012 16:38:42	1	26	1	1	888	888	888	4		5	7	3	20	1	8		2	888	888	1	1	3	888	888	888	888	888	888	888	888	888	888	888	888	888	888	888	888	888	888	888	888	888	888	888	888	888
2400238904	12/22/2012 16:37:10	12/22/2012 16:47:51	1	46	1	1	888	888	888	4		4	7	3	1	3	4		2	888	888	3	2	3	888	888	888	888	888	888	888	888	888	888	888	888	888	888	888	888	888	888	888	888	888	888	888	888	888
2400238984	12/22/2012 16:35:17	12/22/2012 17:09:20	1	45	1	1	888	888	888	4		5	7	3	1	1	1		2	888	888	4	1	3	888	888	888	888	888	888	888	888	888	888	888	888	888	888	888	888	888	888	888	888	888	888	888	888	888
2400252662	12/22/2012 17:03:20	12/22/2012 17:08:17	1	22	1	1	888	888	888	3		6	7	3	3	3	4		2	888	888	4	1	2	888	888	888	888	888	888	888	888	888	888	888	888	888	888	888	888	888	888	888	888	888	888	888	888	888
2400269850	12/22/2012 17:35:59	12/22/2012 17:45:41	1	52	1	1	888	888	888	4		5	7	3	1	3	10		2	888	888	4	1	3	888	888	888	888	888	888	888	888	888	888	888	888	888	888	888	888	888	888	888	888	888	888	888	888	888
2400273116	12/22/2012 17:41:33	12/22/2012 18:02:10	1	27	1	1	888	888	888	3		6	7	3	2	3	4		2	888	888	3	1	3	888	888	888	888	888	888	888	888	888	888	888	888	888	888	888	888	888	888	888	888	888	888	888	888	888
2400302196	12/22/2012 19:30:27	12/22/2012 19:43:39	1	42	1	1	888	888	888	4		6	7	3	8	3	8		2	888	888	3	1	3	888	888	888	888	888	888	888	888	888	888	888	888	888	888	888	888	888	888	888	888	888	888	888	888	888
2400319347	12/22/2012 20:04:32	12/22/2012 20:12:35	1	25	1	1	888	888	888	4		6	7	3	3	3	1		2	888	888	3	1	2	888	888	888	888	888	888	888	888	888	888	888	888	888	888	888	888	888	888	888	888	888	888	888	888	888
2400370852	12/22/2012 21:55:44	12/22/2012 22:09:18	1	33	1	1	888	888	888	3		5	7	3	4	2	4		2	888	888	1	3	3	888	888	888	888	888	888	888	888	888	888	888	888	888	888	888	888	888	888	888	888	888	888	888	888	888
2400372071	12/22/2012 21:58:31	12/22/2012 22:11:22	1	50	1	1	888	888	888	3		6	7	3	15	3	1		2	888	888	4	1	3	888	888	888	888	888	888	888	888	888	888	888	888	888	888	888	888	888	888	888	888	888	888	888	888	888
2400385754	12/22/2012 22:29:08	12/22/2012 22:47:48	1	22	1	1	888	888	888	4		6	7	3	12	2	8		2	888	888	3	1	2	888	888	888	888	888	888	888	888	888	888	888	888	888	888	888	888	888	888	888	888	888	888	888	888	888
2400392612	12/22/2012 22:48:13	12/22/2012 23:07:04	1	24	1	1	888	888	888	4		6	7	3	4	2	1		2	888	888	4	1	3	888	888	888	888	888	888	888	888	888	888	888	888	888	888	888	888	888	888	888	888	888	888	888	888	888
2400413964	12/22/2012 23:44:51	12/22/2012 23:55:26	1	23	1	1	888	888	888	4		6	7	3	18	2	1		2	888	888	3	2	3	888	888	888	888	888	888	888	888	888	888	888	888	888	888	888	888	888	888	888	888	888	888	888	888	888
2400437433	12/23/2012 01:01:01	12/23/2012 01:08:47	1	52	1	1	888	888	888	4		4	7	3	1	3	10		2	888	888	1	1	3	888	888	888	888	888	888	888	888	888	888	888	888	888	888	888	888	888	888	888	888	888	888	888	888	888
2400453348	12/23/2012 01:54:14	12/23/2012 02:06:15	1	36	1	1	888	888	888	4		6	7	3	5	2	4		2	888	888	1	1	3	888	888	888	888	888	888	888	888	888	888	888	888	888	888	888	888	888	888	888	888	888	888	888	888	888
2400461582	12/23/2012 02:22:05	12/23/2012 02:32:23	1	22	1	1	888	888	888	3		5	7	3	18	2	4		2	888	888	3	1	3	888	888	888	888	888	888	888	888	888	888	888	888	888	888	888	888	888	888	888	888	888	888	888	888	888
2400660584	12/23/2012 15:20:28	12/23/2012 15:30:29	1	30	1	1	888	888	888	4		6	7	3	1	3	8		2	888	888	2	2	3	888	888	888	888	888	888	888	888	888	888	888	888	888	888	888	888	888	888	888	888	888	888	888	888	888
2400668813	12/23/2012 15:36:44	12/23/2012 15:43:16	1	36	1	1	888	888	888	4		6	7	3	2	3	4		2	888	888	3	1	3	888	888	888	888	888	888	888	888	888	888	888	888	888	888	888	888	888	888	888	888	888	888	888	888	888
2400731963	12/23/2012 17:24:23	12/23/2012 17:43:58	1	45	1	1	888	888	888	4		5	7	3	10	3	3		2	888	888	4	1	3	888	888	888	888	888	888	888	888	888	888	888	888	888	888	888	888	888	888	888	888	888	888	888	888	888
2400836740	12/23/2012 20:41:39	12/23/2012 20:50:19	1	21	1	1	888	888	888	3		6	7	3	7	1	10		2	888	888	1	1	3	888	888	888	888	888	888	888	888	888	888	888	888	888	888	888	888	888	888	888	888	888	888	888	888	888
2400845808	12/23/2012 20:59:27	12/23/2012 21:26:10	1	61	1	1	888	888	888	1		4	7	3	10	3	8		2	888	888	4	1	3	888	888	888	888	888	888	888	888	888	888	888	888	888	888	888	888	888	888	888	888	888	888	888	888	888
2400922468	12/23/2012 23:39:01	12/23/2012 23:55:10	1	22	1	1	888	888	888	4		6	7	3	18	2	6		2	888	888	1	2	3	888	888	888	888	888	888	888	888	888	888	888	888	888	888	888	888	888	888	888	888	888	888	888	888	888
2401113561	12/24/2012 09:05:29	12/24/2012 09:13:47	1	25	1	1	888	888	888	4		6	7	3	3	2	4		2	888	888	1	1	3	888	888	888	888	888	888	888	888	888	888	888	888	888	888	888	888	888	888	888	888	888	888	888	888	888
2401126658	12/24/2012 09:50:13	12/24/2012 10:06:13	1	55	1	1	888	888	888	4		5	7	3	2	3	10		2	888	888	3	2	3	888	888	888	888	888	888	888	888	888	888	888	888	888	888	888	888	888	888	888	888	888	888	888	888	888
2401160156	12/24/2012 11:42:51	12/24/2012 11:52:06	1	50	1	2	Reino Unido	22	3	4		5	7	3	6	2	7		2	888	888	3	2	3	888	888	888	888	888	888	888	888	888	888	888	888	888	888	888	888	888	888	888	888	888	888	888	888	888
2401169456	12/24/2012 12:11:36	12/24/2012 12:20:04	1	41	1	1	888	888	888	4		5	7	3	5	3	8		2	888	888	2	1	2	888	888	888	888	888	888	888	888	888	888	888	888	888	888	888	888	888	888	888	888	888	888	888	888	888
2401330119	12/24/2012 17:29:45	12/24/2012 17:42:09	1	26	1	1	888	888	888	2		4	7	3	1	3	9		2	888	888	3	3	2	888	888	888	888	888	888	888	888	888	888	888	888	888	888	888	888	888	888	888	888	888	888	888	888	888
2401360577	12/24/2012 18:28:58	12/24/2012 18:38:44	1	24	1	1	888	888	888	3		6	7	3	5	3	1		2	888	888	4	1	3	888	888	888	888	888	888	888	888	888	888	888	888	888	888	888	888	888	888	888	888	888	888	888	888	888
2401474760	12/24/2012 23:00:18	12/24/2012 23:11:52	1	38	1	1	888	888	888	3		6	7	3	10	3	8		2	888	888	4	1	3	888	888	888	888	888	888	888	888	888	888	888	888	888	888	888	888	888	888	888	888	888	888	888	888	888
2401493380	12/25/2012 00:03:53	12/25/2012 00:09:36	1	22	1	1	888	888	888	4		6	7	3	1	3	8		2	888	888	1	1	3	888	888	888	888	888	888	888	888	888	888	888	888	888	888	888	888	888	888	888	888	888	888	888	888	888
2401803330	12/25/2012 21:57:04	12/25/2012 22:08:15	1	38	1	1	888	888	888	4		6	7	3	5	3	8		2	888	888	2	1	3	888	888	888	888	888	888	888	888	888	888	888	888	888	888	888	888	888	888	888	888	888	888	888	888	888
2401813811	12/25/2012 22:37:08	12/25/2012 22:51:58	1	45	1	1	888	888	888	0	LICENCIADO	5	7	3	3	3	8		2	888	888	3	1	3	888	888	888	888	888	888	888	888	888	888	888	888	888	888	888	888	888	888	888	888	888	888	888	888	888
2401866645	12/26/2012 01:59:40	12/26/2012 02:09:01	1	51	1	1	888	888	888	3		5	7	3	1	3	4		2	888	888	2	2	3	888	888	888	888	888	888	888	888	888	888	888	888	888	888	888	888	888	888	888	888	888	888	888	888	888
2401878496	12/26/2012 02:42:00	12/26/2012 02:53:13	1	31	1	1	888	888	888	4		5	7	3	1	3	8		2	888	888	1	1	3	888	888	888	888	888	888	888	888	888	888	888	888	888	888	888	888	888	888	888	888	888	888	888	888	888
2401908490	12/26/2012 04:37:10	12/26/2012 04:50:27	1	25	1	1	888	888	888	3		6	7	3	2	3	4		2	888	888	4	1	3	888	888	888	888	888	888	888	888	888	888	888	888	888	888	888	888	888	888	888	888	888	888	888	888	888
2401950237	12/26/2012 07:46:21	12/26/2012 08:00:37	1	29	1	1	888	888	888	3		6	7	3	4	3	4		2	888	888	1	1	3	888	888	888	888	888	888	888	888	888	888	888	888	888	888	888	888	888	888	888	888	888	888	888	888	888
2401971909	12/26/2012 09:14:51	12/26/2012 09:47:28	1	31	1	1	888	888	888	1		5	7	3	1	3	4		2	888	888	2	2	3	888	888	888	888	888	888	888	888	888	888	888	888	888	888	888	888	888	888	888	888	888	888	888	888	888
2402087415	12/26/2012 14:36:26	12/26/2012 14:49:02	1	47	1	1	888	888	888	4		5	7	3	3	3	1		2	888	888	2	2	2	888	888	888	888	888	888	888	888	888	888	888	888	888	888	888	888	888	888	888	888	888	888	888	888	888
2402126183	12/26/2012 15:33:18	12/26/2012 15:48:19	1	22	1	1	888	888	888	3		5	7	3	9	2	3		2	888	888	3	1	3	888	888	888	888	888	888	888	888	888	888	888	888	888	888	888	888	888	888	888	888	888	888	888	888	888
2402148928	12/26/2012 16:03:47	12/26/2012 16:13:15	1	36	1	1	888	888	888	4		6	7	3	5	3	4		2	888	888	2	1	3	888	888	888	888	888	888	888	888	888	888	888	888	888	888	888	888	888	888	888	888	888	888	888	888	888
2402258602	12/26/2012 18:21:46	12/26/2012 18:37:46	1	51	1	1	888	888	888	3		5	7	3	15	3	5		2	888	888	3	1	3	888	888	888	888	888	888	888	888	888	888	888	888	888	888	888	888	888	888	888	888	888	888	888	888	888
2402378398	12/26/2012 20:53:29	12/26/2012 21:04:50	1	33	1	1	888	888	888	4		4	7	3	13	3	5		2	888	888	3	2	3	888	888	888	888	888	888	888	888	888	888	888	888	888	888	888	888	888	888	888	888	888	888	888	888	888
2402756128	12/27/2012 11:18:22	12/27/2012 11:41:02	1	31	1	1	888	888	888	4		5	7	3	5	3	5		2	888	888	1	1	3	888	888	888	888	888	888	888	888	888	888	888	888	888	888	888	888	888	888	888	888	888	888	888	888	888
2402765318	12/27/2012 11:52:12	12/27/2012 12:08:51	1	36	1	2	marruecos	16	3	4		5	7	3	8	3	7		2	888	888	1	1	3	888	888	888	888	888	888	888	888	888	888	888	888	888	888	888	888	888	888	888	888	888	888	888	888	888
2402814132	12/27/2012 13:34:03	12/27/2012 13:45:27	1	30	1	2	M&#233;xico	5	3	4		6	7	3	2	3	4		2	888	888	1	2	3	888	888	888	888	888	888	888	888	888	888	888	888	888	888	888	888	888	888	888	888	888	888	888	888	888
2403028762	12/27/2012 17:36:33	12/27/2012 17:52:19	1	30	1	1	888	888	888	4		6	7	3	5	3	9		2	888	888	3	1	3	888	888	888	888	888	888	888	888	888	888	888	888	888	888	888	888	888	888	888	888	888	888	888	888	888
2403424979	12/28/2012 02:12:24	12/28/2012 02:24:25	1	26	1	1	888	888	888	4		6	7	3	1	2	4		2	888	888	1	1	3	888	888	888	888	888	888	888	888	888	888	888	888	888	888	888	888	888	888	888	888	888	888	888	888	888
2403580060	12/28/2012 10:07:30	12/28/2012 10:16:45	1	39	1	1	888	888	888	4		6	7	3	2	3	3		2	888	888	3	1	3	888	888	888	888	888	888	888	888	888	888	888	888	888	888	888	888	888	888	888	888	888	888	888	888	888
2403712772	12/28/2012 14:40:54	12/28/2012 14:50:01	1	25	1	1	888	888	888	4		5	7	3	8	2	4		2	888	888	4	1	3	888	888	888	888	888	888	888	888	888	888	888	888	888	888	888	888	888	888	888	888	888	888	888	888	888
2403767545	12/28/2012 15:46:53	12/28/2012 16:08:30	1	23	1	1	888	888	888	3		6	7	3	3	2	4		2	888	888	2	1	3	888	888	888	888	888	888	888	888	888	888	888	888	888	888	888	888	888	888	888	888	888	888	888	888	888
2403850884	12/28/2012 17:16:54	12/28/2012 17:27:13	1	39	1	1	888	888	888	4		4	7	3	5	3	8		2	888	888	3	3	2	888	888	888	888	888	888	888	888	888	888	888	888	888	888	888	888	888	888	888	888	888	888	888	888	888
2403976399	12/28/2012 19:30:42	12/28/2012 19:42:49	1	25	1	1	888	888	888	4		6	7	3	1	3	4		2	888	888	2	1	3	888	888	888	888	888	888	888	888	888	888	888	888	888	888	888	888	888	888	888	888	888	888	888	888	888
2404125704	12/28/2012 22:31:31	12/28/2012 22:42:03	1	23	1	1	888	888	888	4		6	7	3	2	3	4		2	888	888	2	1	3	888	888	888	888	888	888	888	888	888	888	888	888	888	888	888	888	888	888	888	888	888	888	888	888	888
2404139280	12/28/2012 22:51:02	12/28/2012 23:06:11	1	30	1	1	888	888	888	4		6	7	3	9	2	9		2	888	888	3	1	3	888	888	888	888	888	888	888	888	888	888	888	888	888	888	888	888	888	888	888	888	888	888	888	888	888
2404545278	12/29/2012 17:29:33	12/29/2012 17:40:21	1	33	1	1	888	888	888	3		5	7	3	5	3	4		2	888	888	4	1	3	888	888	888	888	888	888	888	888	888	888	888	888	888	888	888	888	888	888	888	888	888	888	888	888	888
2404554931	12/29/2012 17:45:52	12/29/2012 17:58:32	1	31	1	1	888	888	888	4		6	7	3	13	3	4		2	888	888	4	1	3	888	888	888	888	888	888	888	888	888	888	888	888	888	888	888	888	888	888	888	888	888	888	888	888	888
2404752965	12/30/2012 00:33:13	12/30/2012 00:47:53	1	28	1	1	888	888	888	2		6	7	3	3	3	1		2	888	888	2	1	3	888	888	888	888	888	888	888	888	888	888	888	888	888	888	888	888	888	888	888	888	888	888	888	888	888
2404887520	12/30/2012 09:27:09	12/30/2012 09:39:59	1	55	1	1	888	888	888	4		5	7	3	23	3	8		2	888	888	4	3	2	888	888	888	888	888	888	888	888	888	888	888	888	888	888	888	888	888	888	888	888	888	888	888	888	888
2404897884	12/30/2012 10:13:53	12/30/2012 10:24:30	1	29	1	1	888	888	888	3		6	7	3	1	3	4		2	888	888	3	1	3	888	888	888	888	888	888	888	888	888	888	888	888	888	888	888	888	888	888	888	888	888	888	888	888	888
2405059281	12/30/2012 18:27:22	12/30/2012 18:43:47	1	23	1	1	888	888	888	4		6	7	3	6	3	4		2	888	888	3	1	3	888	888	888	888	888	888	888	888	888	888	888	888	888	888	888	888	888	888	888	888	888	888	888	888	888
2405508398	12/31/2012 15:33:26	12/31/2012 16:02:48	1	30	1	1	888	888	888	4		6	7	3	5	3	4		2	888	888	1	1	3	888	888	888	888	888	888	888	888	888	888	888	888	888	888	888	888	888	888	888	888	888	888	888	888	888
2405596632	12/31/2012 17:37:40	12/31/2012 17:45:00	1	33	1	1	888	888	888	4		6	7	3	7	3	3		2	888	888	2	1	3	888	888	888	888	888	888	888	888	888	888	888	888	888	888	888	888	888	888	888	888	888	888	888	888	888
2405779709	12/31/2012 22:19:55	12/31/2012 22:29:26	1	26	1	1	888	888	888	4		6	7	3	6	2	5		2	888	888	1	2	3	888	888	888	888	888	888	888	888	888	888	888	888	888	888	888	888	888	888	888	888	888	888	888	888	888
2406231656	01/01/2013 22:45:13	01/01/2013 22:58:05	1	42	1	2	suiza	38	3	2		3	7	3	3	2	4		2	888	888	3	3	1	#NULL!	1	#NULL!	#NULL!	#NULL!	#NULL!	#NULL!		2	888	888	888	888	888	888	2	3	888	888	888	888	888	888	888	888
2406288101	01/02/2013 01:02:41	01/02/2013 01:14:52	1	24	1	1	888	888	888	4		6	7	3	2	3	4		2	888	888	3	1	3	888	888	888	888	888	888	888	888	888	888	888	888	888	888	888	888	888	888	888	888	888	888	888	888	888
2406978292	01/02/2013 18:41:45	01/02/2013 18:50:09	1	48	1	1	888	888	888	4		3	7	3	10	3	5		2	888	888	2	2	3	888	888	888	888	888	888	888	888	888	888	888	888	888	888	888	888	888	888	888	888	888	888	888	888	888
2407311024	01/02/2013 23:02:36	01/02/2013 23:13:57	1	27	1	1	888	888	888	2		6	7	3	6	3	4		2	888	888	3	1	3	888	888	888	888	888	888	888	888	888	888	888	888	888	888	888	888	888	888	888	888	888	888	888	888	888
2407319160	01/02/2013 23:11:56	01/02/2013 23:22:49	1	23	1	1	888	888	888	4		6	7	3	3	2	4		2	888	888	3	1	2	888	888	888	888	888	888	888	888	888	888	888	888	888	888	888	888	888	888	888	888	888	888	888	888	888
2408016475	01/03/2013 16:26:09	01/03/2013 16:43:20	1	46	1	1	888	888	888	4		4	7	3	15	2	5		2	888	888	4	1	3	888	888	888	888	888	888	888	888	888	888	888	888	888	888	888	888	888	888	888	888	888	888	888	888	888
2408951050	01/04/2013 09:17:38	01/04/2013 09:26:55	1	30	1	1	888	888	888	4		6	7	3	10	2	4		2	888	888	3	2	3	888	888	888	888	888	888	888	888	888	888	888	888	888	888	888	888	888	888	888	888	888	888	888	888	888
2409736882	01/04/2013 21:27:31	01/04/2013 21:35:33	1	21	1	1	888	888	888	3		6	7	3	1	3	4		2	888	888	2	1	3	888	888	888	888	888	888	888	888	888	888	888	888	888	888	888	888	888	888	888	888	888	888	888	888	888
2410334656	01/05/2013 18:19:34	01/05/2013 18:28:09	1	23	1	1	888	888	888	4		5	7	3	6	2	4		2	888	888	4	1	2	888	888	888	888	888	888	888	888	888	888	888	888	888	888	888	888	888	888	888	888	888	888	888	888	888
2410547694	01/06/2013 01:22:32	01/06/2013 01:35:12	1	54	1	1	888	888	888	4		6	7	3	24	2	2		2	888	888	5	1	3	888	888	888	888	888	888	888	888	888	888	888	888	888	888	888	888	888	888	888	888	888	888	888	888	888
2410693982	01/06/2013 10:20:23	01/06/2013 10:28:30	1	24	1	1	888	888	888	3		6	7	3	5	2	1		2	888	888	2	1	2	888	888	888	888	888	888	888	888	888	888	888	888	888	888	888	888	888	888	888	888	888	888	888	888	888
2410773401	01/06/2013 14:31:07	01/06/2013 14:39:36	1	21	1	1	888	888	888	4		6	7	3	8	2	8		2	888	888	2	1	3	888	888	888	888	888	888	888	888	888	888	888	888	888	888	888	888	888	888	888	888	888	888	888	888	888
2411043352	01/06/2013 22:16:59	01/06/2013 22:25:30	1	21	1	1	888	888	888	3		6	7	3	6	2	4		2	888	888	1	1	3	888	888	888	888	888	888	888	888	888	888	888	888	888	888	888	888	888	888	888	888	888	888	888	888	888
2411456387	01/07/2013 11:47:22	01/07/2013 11:55:58	1	25	1	1	888	888	888	4		6	7	3	38	1	6		2	888	888	1	1	3	888	888	888	888	888	888	888	888	888	888	888	888	888	888	888	888	888	888	888	888	888	888	888	888	888
2411463342	01/07/2013 11:57:24	01/07/2013 12:13:45	1	32	3	2	brasil	4	3	3		5	7	3	10	3	4		2	888	888	2	1	3	888	888	888	888	888	888	888	888	888	888	888	888	888	888	888	888	888	888	888	888	888	888	888	888	888
2411465053	01/07/2013 12:00:04	01/07/2013 12:07:03	1	28	1	1	888	888	888	4		6	7	3	3	3	4		2	888	888	3	1	3	888	888	888	888	888	888	888	888	888	888	888	888	888	888	888	888	888	888	888	888	888	888	888	888	888
2411485198	01/07/2013 12:27:34	01/07/2013 12:41:41	1	24	1	1	888	888	888	0	Grado Medio	6	7	3	6	2	4		2	888	888	2	1	3	888	888	888	888	888	888	888	888	888	888	888	888	888	888	888	888	888	888	888	888	888	888	888	888	888
2411507197	01/07/2013 12:54:35	01/07/2013 13:05:37	1	21	1	1	888	888	888	2		6	7	3	2	2	4		2	888	888	1	1	3	888	888	888	888	888	888	888	888	888	888	888	888	888	888	888	888	888	888	888	888	888	888	888	888	888
2411537887	01/07/2013 13:25:47	01/07/2013 13:35:29	1	31	1	1	888	888	888	1		5	7	3	1	3	4		2	888	888	2	2	2	888	888	888	888	888	888	888	888	888	888	888	888	888	888	888	888	888	888	888	888	888	888	888	888	888
2411554630	01/07/2013 13:39:12	01/07/2013 14:07:52	1	39	1	1	888	888	888	3		6	7	3	3	3	10		2	888	888	3	1	3	888	888	888	888	888	888	888	888	888	888	888	888	888	888	888	888	888	888	888	888	888	888	888	888	888
2411618066	01/07/2013 14:26:58	01/07/2013 14:33:23	1	28	1	1	888	888	888	4		6	7	3	2	3	8		2	888	888	2	1	3	888	888	888	888	888	888	888	888	888	888	888	888	888	888	888	888	888	888	888	888	888	888	888	888	888
2411877249	01/07/2013 16:53:28	01/07/2013 17:01:29	1	50	1	1	888	888	888	4		6	7	3	15	3	4		2	888	888	3	1	3	888	888	888	888	888	888	888	888	888	888	888	888	888	888	888	888	888	888	888	888	888	888	888	888	888
2411967192	01/07/2013 17:41:51	01/07/2013 17:58:46	1	31	1	1	888	888	888	2		6	7	3	3	3	7		2	888	888	1	2	3	888	888	888	888	888	888	888	888	888	888	888	888	888	888	888	888	888	888	888	888	888	888	888	888	888
2412000923	01/07/2013 18:02:29	01/07/2013 18:10:27	1	31	1	1	888	888	888	4		5	7	3	1	2	8		2	888	888	1	1	2	888	888	888	888	888	888	888	888	888	888	888	888	888	888	888	888	888	888	888	888	888	888	888	888	888
2412215643	01/07/2013 19:58:30	01/07/2013 20:08:01	1	55	1	1	888	888	888	4		6	7	3	10	3	5		2	888	888	1	1	3	888	888	888	888	888	888	888	888	888	888	888	888	888	888	888	888	888	888	888	888	888	888	888	888	888
2412464213	01/07/2013 22:24:19	01/07/2013 22:47:02	1	20	1	1	888	888	888	3		6	7	3	1	3	8		2	888	888	1	2	2	888	888	888	888	888	888	888	888	888	888	888	888	888	888	888	888	888	888	888	888	888	888	888	888	888
2412555018	01/07/2013 23:35:46	01/07/2013 23:44:43	1	49	1	1	888	888	888	3		5	7	3	3	3	4		2	888	888	4	1	3	888	888	888	888	888	888	888	888	888	888	888	888	888	888	888	888	888	888	888	888	888	888	888	888	888
2412638129	01/08/2013 00:56:42	01/08/2013 01:08:14	1	25	1	1	888	888	888	4		6	7	3	5	3	3		2	888	888	3	1	1	#NULL!	1	1	#NULL!	#NULL!	#NULL!	#NULL!		2	888	888	888	888	888	888	2	3	888	888	888	888	888	888	888	888
2413446815	01/08/2013 16:23:08	01/08/2013 16:35:26	1	47	1	1	888	888	888	4		6	7	3	8	3	8		2	888	888	4	1	3	888	888	888	888	888	888	888	888	888	888	888	888	888	888	888	888	888	888	888	888	888	888	888	888	888
2413708691	01/08/2013 18:46:06	01/08/2013 18:54:25	1	20	1	1	888	888	888	3		6	7	3	6	2	10		2	888	888	1	2	1	#NULL!	1	#NULL!	1	#NULL!	#NULL!	#NULL!		2	888	888	888	888	888	888	2	3	888	888	888	888	888	888	888	888
2413961616	01/08/2013 21:05:42	01/08/2013 21:21:11	1	30	1	1	888	888	888	4		5	7	3	6	3	5		2	888	888	4	1	3	888	888	888	888	888	888	888	888	888	888	888	888	888	888	888	888	888	888	888	888	888	888	888	888	888
2414163553	01/08/2013 23:18:12	01/08/2013 23:34:27	1	31	1	2	cuba	7	3	4		5	7	3	2	2	10		2	888	888	1	2	2	888	888	888	888	888	888	888	888	888	888	888	888	888	888	888	888	888	888	888	888	888	888	888	888	888
2414756318	01/09/2013 13:10:45	01/09/2013 13:25:50	1	35	1	1	888	888	888	4		5	7	3	3	3	4		2	888	888	4	1	3	888	888	888	888	888	888	888	888	888	888	888	888	888	888	888	888	888	888	888	888	888	888	888	888	888
2415754575	01/09/2013 22:33:11	01/09/2013 22:39:14	1	34	1	1	888	888	888	4		5	7	3	2	3	4		2	888	888	1	3	3	888	888	888	888	888	888	888	888	888	888	888	888	888	888	888	888	888	888	888	888	888	888	888	888	888
2416230924	01/10/2013 09:11:33	01/10/2013 09:37:13	#NULL!	31	1	1	888	888	888	3		5	7	3	5	3	1		2	888	888	#NULL!	1	3	888	888	888	888	888	888	888	888	888	888	888	888	888	888	888	888	888	888	888	888	888	888	888	888	888
2418644878	01/11/2013 19:00:02	01/11/2013 19:15:23	1	43	1	2	BRASIL	4	3	4		5	7	3	5	3	5		2	888	888	3	1	3	888	888	888	888	888	888	888	888	888	888	888	888	888	888	888	888	888	888	888	888	888	888	888	888	888
2419511419	01/12/2013 15:16:27	01/12/2013 15:26:57	1	43	1	1	888	888	888	3		4	7	3	3	3	10		2	888	888	3	2	3	888	888	888	888	888	888	888	888	888	888	888	888	888	888	888	888	888	888	888	888	888	888	888	888	888
2419535866	01/12/2013 15:52:13	01/12/2013 16:07:50	1	52	1	1	888	888	888	4		5	7	3	3	3	4		2	888	888	3	1	3	888	888	888	888	888	888	888	888	888	888	888	888	888	888	888	888	888	888	888	888	888	888	888	888	888
2419756085	01/12/2013 21:22:23	01/12/2013 21:35:27	1	35	1	1	888	888	888	2		5	7	3	8	3	4		2	888	888	5	2	1	1	#NULL!	#NULL!	#NULL!	#NULL!	#NULL!	#NULL!		2	888	888	888	888	888	888	2	3	888	888	888	888	888	888	888	888
2419779364	01/12/2013 21:55:33	01/12/2013 22:16:31	1	21	1	1	888	888	888	3		6	7	3	2	3	7		2	888	888	1	1	3	888	888	888	888	888	888	888	888	888	888	888	888	888	888	888	888	888	888	888	888	888	888	888	888	888
2419997049	01/13/2013 07:50:32	01/13/2013 08:00:27	1	32	1	1	888	888	888	4		6	7	3	3	3	4		2	888	888	3	1	3	888	888	888	888	888	888	888	888	888	888	888	888	888	888	888	888	888	888	888	888	888	888	888	888	888
2420861745	01/14/2013 12:17:30	01/14/2013 12:28:24	1	47	1	1	888	888	888	3		5	7	3	5	3	8		2	888	888	3	1	3	888	888	888	888	888	888	888	888	888	888	888	888	888	888	888	888	888	888	888	888	888	888	888	888	888
2422738261	01/15/2013 13:36:28	01/15/2013 13:54:10	1	37	1	1	888	888	888	0	T&#233;cnico en Cuidados Auxiliares de Enfermer&#2	6	7	3	1	3	4		2	888	888	3	1	3	888	888	888	888	888	888	888	888	888	888	888	888	888	888	888	888	888	888	888	888	888	888	888	888	888
2423535699	01/15/2013 20:11:47	01/15/2013 20:36:34	1	29	1	1	888	888	888	4		5	7	3	2	3	8		2	888	888	3	2	2	888	888	888	888	888	888	888	888	888	888	888	888	888	888	888	888	888	888	888	888	888	888	888	888	888
2427809374	01/18/2013 06:26:09	01/18/2013 06:38:50	1	37	1	1	888	888	888	4		4	7	3	3	3	5		2	888	888	2	1	3	888	888	888	888	888	888	888	888	888	888	888	888	888	888	888	888	888	888	888	888	888	888	888	888	888
2428274211	01/18/2013 15:15:52	01/18/2013 15:24:14	1	23	1	1	888	888	888	3		6	7	3	3	3	4		2	888	888	1	1	3	888	888	888	888	888	888	888	888	888	888	888	888	888	888	888	888	888	888	888	888	888	888	888	888	888
2428613940	01/18/2013 18:18:14	01/18/2013 18:28:16	1	33	1	1	888	888	888	2		5	7	3	2	3	1		2	888	888	2	1	3	888	888	888	888	888	888	888	888	888	888	888	888	888	888	888	888	888	888	888	888	888	888	888	888	888
2428722112	01/18/2013 19:18:09	01/18/2013 19:36:20	1	24	1	1	888	888	888	3		5	7	3	2	3	4		2	888	888	3	1	3	888	888	888	888	888	888	888	888	888	888	888	888	888	888	888	888	888	888	888	888	888	888	888	888	888
2429127505	01/18/2013 23:57:20	01/19/2013 00:13:25	1	32	1	1	888	888	888	4		4	7	3	3	3	4		2	888	888	4	1	2	888	888	888	888	888	888	888	888	888	888	888	888	888	888	888	888	888	888	888	888	888	888	888	888	888
2431113559	01/21/2013 15:16:36	01/21/2013 15:27:22	1	28	1	2	Alemania	6	3	2		5	7	3	1	2	8		2	888	888	5	3	3	888	888	888	888	888	888	888	888	888	888	888	888	888	888	888	888	888	888	888	888	888	888	888	888	888
2431205912	01/21/2013 16:19:25	01/21/2013 16:32:52	1	21	1	2	marruecos	3	3	4		6	7	3	2	3	4		2	888	888	2	1	2	888	888	888	888	888	888	888	888	888	888	888	888	888	888	888	888	888	888	888	888	888	888	888	888	888
2432231085	01/22/2013 09:33:05	01/22/2013 09:44:15	1	25	1	1	888	888	888	4		5	7	3	6	2	4		2	888	888	1	1	3	888	888	888	888	888	888	888	888	888	888	888	888	888	888	888	888	888	888	888	888	888	888	888	888	888
2432251958	01/22/2013 10:04:02	01/22/2013 10:18:19	1	36	1	2	alemania	13	3	4		5	7	3	6	2	5		2	888	888	1	1	3	888	888	888	888	888	888	888	888	888	888	888	888	888	888	888	888	888	888	888	888	888	888	888	888	888
2434407357	01/23/2013 14:33:19	01/23/2013 14:45:40	1	29	1	1	888	888	888	4		6	7	3	9	2	4		2	888	888	1	1	3	888	888	888	888	888	888	888	888	888	888	888	888	888	888	888	888	888	888	888	888	888	888	888	888	888
2436652593	01/24/2013 17:43:43	01/24/2013 17:58:43	1	24	1	1	888	888	888	3		3	7	3	2	3	4		2	888	888	4	1	3	888	888	888	888	888	888	888	888	888	888	888	888	888	888	888	888	888	888	888	888	888	888	888	888	888
2436887726	01/24/2013 19:42:40	01/24/2013 19:56:57	1	37	1	1	888	888	888	4		5	7	3	12	2	7		2	888	888	1	1	3	888	888	888	888	888	888	888	888	888	888	888	888	888	888	888	888	888	888	888	888	888	888	888	888	888
2436974902	01/24/2013 20:26:31	01/24/2013 20:35:54	1	27	1	1	888	888	888	3		6	7	3	50	3	2		2	888	888	1	1	1	#NULL!	#NULL!	1	#NULL!	#NULL!	#NULL!	#NULL!		2	888	888	888	888	888	888	2	3	888	888	888	888	888	888	888	888
2437392814	01/25/2013 00:15:39	01/25/2013 00:25:40	1	25	1	1	888	888	888	3		6	7	3	4	3	4		2	888	888	4	1	3	888	888	888	888	888	888	888	888	888	888	888	888	888	888	888	888	888	888	888	888	888	888	888	888	888
2439371363	01/26/2013 11:17:23	01/26/2013 11:29:03	1	38	1	1	888	888	888	4		5	7	3	3	3	10		2	888	888	3	1	2	888	888	888	888	888	888	888	888	888	888	888	888	888	888	888	888	888	888	888	888	888	888	888	888	888
2439563088	01/26/2013 16:24:03	01/26/2013 16:33:53	1	32	1	1	888	888	888	4		6	7	3	2	3	4		2	888	888	1	1	3	888	888	888	888	888	888	888	888	888	888	888	888	888	888	888	888	888	888	888	888	888	888	888	888	888
2439606650	01/26/2013 17:17:57	01/26/2013 17:26:35	1	28	1	1	888	888	888	4		6	7	3	3	3	9		2	888	888	1	1	3	888	888	888	888	888	888	888	888	888	888	888	888	888	888	888	888	888	888	888	888	888	888	888	888	888
2439708206	01/26/2013 19:31:15	01/26/2013 19:46:18	1	28	1	1	888	888	888	4		6	7	3	22	1	6		2	888	888	1	1	3	888	888	888	888	888	888	888	888	888	888	888	888	888	888	888	888	888	888	888	888	888	888	888	888	888
2439790662	01/26/2013 21:26:18	01/26/2013 21:45:37	1	35	1	2	italia	1	3	3		6	7	3	1	3	5		2	888	888	1	1	3	888	888	888	888	888	888	888	888	888	888	888	888	888	888	888	888	888	888	888	888	888	888	888	888	888
2440311378	01/27/2013 17:31:40	01/27/2013 17:39:14	1	25	1	1	888	888	888	3		6	7	3	4	3	3		2	888	888	2	1	3	888	888	888	888	888	888	888	888	888	888	888	888	888	888	888	888	888	888	888	888	888	888	888	888	888
2442821089	01/29/2013 10:41:15	01/29/2013 11:32:30	1	27	1	1	888	888	888	4		6	7	3	2	3	8		2	888	888	2	1	3	888	888	888	888	888	888	888	888	888	888	888	888	888	888	888	888	888	888	888	888	888	888	888	888	888
2447677555	01/31/2013 20:18:36	01/31/2013 20:28:48	1	31	1	1	888	888	888	4		6	7	3	1	3	4		2	888	888	1	1	3	888	888	888	888	888	888	888	888	888	888	888	888	888	888	888	888	888	888	888	888	888	888	888	888	888
2447752495	01/31/2013 20:57:04	01/31/2013 21:07:09	1	28	1	2	Noruega	10	3	3		6	7	3	6	2	7		2	888	888	2	1	3	888	888	888	888	888	888	888	888	888	888	888	888	888	888	888	888	888	888	888	888	888	888	888	888	888
2449091043	02/01/2013 17:13:41	02/01/2013 17:22:23	1	42	1	1	888	888	888	4		5	7	3	2	3	4		2	888	888	3	1	3	888	888	888	888	888	888	888	888	888	888	888	888	888	888	888	888	888	888	888	888	888	888	888	888	888
2452066903	02/04/2013 15:43:32	02/04/2013 16:26:11	1	26	1	1	888	888	888	4		6	7	3	5	3	9		2	888	888	3	1	3	888	888	888	888	888	888	888	888	888	888	888	888	888	888	888	888	888	888	888	888	888	888	888	888	888
2464046152	02/11/2013 22:48:27	02/11/2013 23:05:55	1	25	1	1	888	888	888	4		5	7	3	9	2	9		2	888	888	2	1	3	888	888	888	888	888	888	888	888	888	888	888	888	888	888	888	888	888	888	888	888	888	888	888	888	888
2465420643	02/12/2013 18:26:48	02/12/2013 18:38:41	1	20	1	1	888	888	888	4		6	7	3	12	2	4		2	888	888	5	1	3	888	888	888	888	888	888	888	888	888	888	888	888	888	888	888	888	888	888	888	888	888	888	888	888	888
2466474524	02/13/2013 08:43:09	02/13/2013 08:55:11	1	43	1	1	888	888	888	3		5	7	3	5	3	4		2	888	888	3	1	3	888	888	888	888	888	888	888	888	888	888	888	888	888	888	888	888	888	888	888	888	888	888	888	888	888
2390308541	12/14/2012 17:23:07	12/14/2012 17:45:17	1	45	1	1	888	888	888	1		5	7	3	6	3	#NULL!		2	888	888	3	1	3	888	888	888	888	888	888	888	888	888	888	888	888	888	888	888	888	888	888	888	888	888	888	888	888	888
2390610544	12/14/2012 20:14:46	12/14/2012 20:33:20	1	37	1	2	inglaterra	31	3	4		6	7	3	10	3	4		2	888	888	3	1	3	888	888	888	888	888	888	888	888	888	888	888	888	888	888	888	888	888	888	888	888	888	888	888	888	888
2391131105	12/15/2012 08:35:20	12/15/2012 08:48:28	1	26	1	1	888	888	888	4		6	7	3	3	3	6		2	888	888	1	2	2	888	888	888	888	888	888	888	888	888	888	888	888	888	888	888	888	888	888	888	888	888	888	888	888	888
2391326605	12/15/2012 16:06:33	12/15/2012 16:17:07	1	30	1	1	888	888	888	3		6	7	3	2	3	5		2	888	888	3	1	3	888	888	888	888	888	888	888	888	888	888	888	888	888	888	888	888	888	888	888	888	888	888	888	888	888
2391401313	12/15/2012 18:00:08	12/15/2012 18:11:13	1	28	1	1	888	888	888	4		6	7	3	8	3	4		2	888	888	2	1	3	888	888	888	888	888	888	888	888	888	888	888	888	888	888	888	888	888	888	888	888	888	888	888	888	888
2392219281	12/16/2012 22:40:51	12/16/2012 22:48:40	1	18	1	1	888	888	888	3		6	7	3	1	3	10		2	888	888	3	1	2	888	888	888	888	888	888	888	888	888	888	888	888	888	888	888	888	888	888	888	888	888	888	888	888	888
2395004050	12/18/2012 18:06:29	12/18/2012 18:18:51	1	32	1	1	888	888	888	2		4	7	3	1	3	4		2	888	888	3	1	3	888	888	888	888	888	888	888	888	888	888	888	888	888	888	888	888	888	888	888	888	888	888	888	888	888
2395484611	12/18/2012 22:16:58	12/18/2012 22:28:54	1	32	1	2	Alemania	13	3	4		6	7	3	5	3	1		2	888	888	4	1	2	888	888	888	888	888	888	888	888	888	888	888	888	888	888	888	888	888	888	888	888	888	888	888	888	888
2412024453	01/07/2013 18:15:15	01/07/2013 18:29:10	1	21	1	1	888	888	888	3		6	7	3	1	3	4		2	888	888	1	2	3	888	888	888	888	888	888	888	888	888	888	888	888	888	888	888	888	888	888	888	888	888	888	888	888	888
2309279182	10/25/2012 22:18:56	10/25/2012 22:28:57	1	32	1	1	888	888	888	4		5	7	1	10	3	3		3	888	888	5	1	3	888	888	888	888	888	888	888	888	888	888	888	888	888	888	888	888	888	888	888	888	888	888	888	888	888
2335416188	11/10/2012 18:41:55	11/10/2012 18:56:05	1	39	1	1	888	888	888	4		5	7	1	3	3	4		2	888	888	5	3	2	888	888	888	888	888	888	888	888	888	888	888	888	888	888	888	888	888	888	888	888	888	888	888	888	888
1987404673	09/08/2012 04:01:40	09/08/2012 04:23:35	1	52	1	1	888	888	888	4		5	7	1	5	3	1		2	888	888	3	1	3	888	888	888	888	888	888	888	888	888	888	888	888	888	888	888	888	888	888	888	888	888	888	888	888	888
2196093281	10/10/2012 08:31:03	10/10/2012 08:54:04	#NULL!	50	1	2	Ecuador	10	3	4		5	7	1	5	3	6		2	888	888	1	1	3	888	888	888	888	888	888	888	888	888	888	888	888	888	888	888	888	888	888	888	888	888	888	888	888	888
2276052270	10/19/2012 00:44:09	10/19/2012 01:13:26	1	31	1	1	888	888	888	3		6	7	1	7	3	8		2	888	888	5	1	3	888	888	888	888	888	888	888	888	888	888	888	888	888	888	888	888	888	888	888	888	888	888	888	888	888
2311129305	10/26/2012 22:38:57	10/26/2012 22:47:13	1	26	1	2	Portugal	1	3	3		4	7	1	1	3	5		2	888	888	1	1	3	888	888	888	888	888	888	888	888	888	888	888	888	888	888	888	888	888	888	888	888	888	888	888	888	888
2335872203	11/11/2012 11:29:03	11/11/2012 11:43:06	1	29	1	1	888	888	888	2		6	7	1	2	3	5		2	888	888	2	2	3	888	888	888	888	888	888	888	888	888	888	888	888	888	888	888	888	888	888	888	888	888	888	888	888	888
2336336752	11/11/2012 23:58:04	11/12/2012 00:06:36	1	26	1	1	888	888	888	4		5	7	1	12	2	1		2	888	888	1	3	3	888	888	888	888	888	888	888	888	888	888	888	888	888	888	888	888	888	888	888	888	888	888	888	888	888
2365005609	11/29/2012 17:52:59	11/29/2012 18:02:12	1	32	1	1	888	888	888	3		6	7	1	2	3	1		2	888	888	2	1	3	888	888	888	888	888	888	888	888	888	888	888	888	888	888	888	888	888	888	888	888	888	888	888	888	888
2373146350	12/04/2012 16:44:38	12/04/2012 17:03:26	1	36	1	2	peru	6	3	4		6	7	1	9	3	10		2	888	888	3	1	3	888	888	888	888	888	888	888	888	888	888	888	888	888	888	888	888	888	888	888	888	888	888	888	888	888
2377747337	12/06/2012 19:35:01	12/06/2012 19:49:15	1	22	1	1	888	888	888	3		6	7	1	4	3	4		2	888	888	3	1	3	888	888	888	888	888	888	888	888	888	888	888	888	888	888	888	888	888	888	888	888	888	888	888	888	888
2391019492	12/15/2012 03:20:42	12/15/2012 03:38:33	1	27	1	1	888	888	888	2		6	7	1	12	2	7		2	888	888	1	1	3	888	888	888	888	888	888	888	888	888	888	888	888	888	888	888	888	888	888	888	888	888	888	888	888	888
2400208684	12/22/2012 15:39:44	12/22/2012 15:48:40	1	37	1	1	888	888	888	4		6	7	1	6	3	8		2	888	888	5	1	3	888	888	888	888	888	888	888	888	888	888	888	888	888	888	888	888	888	888	888	888	888	888	888	888	888
2310193969	10/26/2012 14:07:00	10/26/2012 14:15:00	#NULL!	37	1	1	888	888	888	4		6	7	#NULL!	10	3	8		2	888	888	2	1	3	888	888	888	888	888	888	888	888	888	888	888	888	888	888	888	888	888	888	888	888	888	888	888	888	888
2327572813	11/06/2012 15:14:52	11/06/2012 15:30:30	1	37	1	1	888	888	888	2		5	7	#NULL!	4	3	4		2	888	888	4	1	3	888	888	888	888	888	888	888	888	888	888	888	888	888	888	888	888	888	888	888	888	888	888	888	888	888
2399499877	12/21/2012 18:03:53	12/21/2012 18:15:47	1	69	1	1	888	888	888	4		6	7	#NULL!	25	3	3		2	888	888	2	1	3	888	888	888	888	888	888	888	888	888	888	888	888	888	888	888	888	888	888	888	888	888	888	888	888	888
2391366210	12/15/2012 17:07:59	12/15/2012 17:24:42	1	50	1	1	888	888	888	0	Licenciatura	6	7	#NULL!	5	3	5		2	888	888	3	1	3	888	888	888	888	888	888	888	888	888	888	888	888	888	888	888	888	888	888	888	888	888	888	888	888	888
2300574198	10/22/2012 11:55:12	10/22/2012 12:10:35	1	37	1	2	italia	4	3	4		6	6	3	6	2	3		3	888	888	1	2	3	888	888	888	888	888	888	888	888	888	888	888	888	888	888	888	888	888	888	888	888	888	888	888	888	888
2308612737	10/25/2012 16:58:49	10/25/2012 17:14:09	1	19	1	1	888	888	888	3		5	6	3	3	1	4		3	888	888	4	1	3	888	888	888	888	888	888	888	888	888	888	888	888	888	888	888	888	888	888	888	888	888	888	888	888	888
2323760538	11/04/2012 04:55:15	11/04/2012 05:02:33	1	24	1	1	888	888	888	3		5	6	3	6	1	8		3	888	888	2	2	3	888	888	888	888	888	888	888	888	888	888	888	888	888	888	888	888	888	888	888	888	888	888	888	888	888
2324134139	11/04/2012 18:13:55	11/04/2012 18:28:43	1	33	1	1	888	888	888	4		6	6	3	2	1	4		3	888	888	2	1	3	888	888	888	888	888	888	888	888	888	888	888	888	888	888	888	888	888	888	888	888	888	888	888	888	888
2340936945	11/14/2012 12:36:13	11/14/2012 13:02:13	1	34	1	2	Venezuela	10	3	3		5	6	3	1	3	4		3	888	888	1	1	3	888	888	888	888	888	888	888	888	888	888	888	888	888	888	888	888	888	888	888	888	888	888	888	888	888
2348811340	11/19/2012 15:18:00	11/19/2012 15:32:01	1	32	1	2	francia	11	3	4		6	6	3	1	3	9		3	888	888	1	2	3	888	888	888	888	888	888	888	888	888	888	888	888	888	888	888	888	888	888	888	888	888	888	888	888	888
2364796860	11/29/2012 16:27:45	11/29/2012 16:36:59	1	49	1	1	888	888	888	4		3	6	3	7	1	9		3	888	888	2	1	3	888	888	888	888	888	888	888	888	888	888	888	888	888	888	888	888	888	888	888	888	888	888	888	888	888
2446042580	01/30/2013 22:41:35	01/30/2013 23:00:02	1	27	1	1	888	888	888	2		5	6	3	1	2	4		3	888	888	1	1	1	#NULL!	#NULL!	1	#NULL!	#NULL!	#NULL!	#NULL!		2	888	888	888	888	888	888	2	3	888	888	888	888	888	888	888	888
2450262614	02/02/2013 16:51:25	02/02/2013 17:00:30	1	25	1	1	888	888	888	4		6	6	3	15	1	8		3	888	888	2	1	3	888	888	888	888	888	888	888	888	888	888	888	888	888	888	888	888	888	888	888	888	888	888	888	888	888
2300726573	10/22/2012 13:32:08	10/22/2012 13:56:10	1	29	1	1	888	888	888	3		6	6	3	8	2	4		2	888	888	1	1	3	888	888	888	888	888	888	888	888	888	888	888	888	888	888	888	888	888	888	888	888	888	888	888	888	888
2158536725	10/01/2012 11:51:51	10/01/2012 12:12:50	1	26	1	1	888	888	888	4		6	6	3	1	2	4		2	888	888	2	1	1	#NULL!	1	#NULL!	#NULL!	#NULL!	#NULL!	#NULL!		2	888	888	888	888	888	888	2	3	888	888	888	888	888	888	888	888
2414060667	01/08/2013 22:04:42	01/08/2013 22:25:20	1	25	1	2	Colombia	2	2	4		5	6	3	12	2	1		2	888	888	3	1	3	888	888	888	888	888	888	888	888	888	888	888	888	888	888	888	888	888	888	888	888	888	888	888	888	888
2326404671	11/05/2012 22:33:07	11/05/2012 22:47:56	1	24	1	1	888	888	888	3		6	6	3	2	3	4		2	888	888	2	1	3	888	888	888	888	888	888	888	888	888	888	888	888	888	888	888	888	888	888	888	888	888	888	888	888	888
2380711221	12/08/2012 19:36:02	12/08/2012 19:52:43	1	50	1	1	888	888	888	3		3	6	3	18	3	10		2	888	888	1	1	3	888	888	888	888	888	888	888	888	888	888	888	888	888	888	888	888	888	888	888	888	888	888	888	888	888
2365973490	11/30/2012 01:28:41	11/30/2012 01:55:00	1	37	1	2	Francia	3	3	4		5	6	3	4	3	5		2	888	888	4	1	3	888	888	888	888	888	888	888	888	888	888	888	888	888	888	888	888	888	888	888	888	888	888	888	888	888
2399456647	12/21/2012 17:31:19	12/21/2012 18:13:12	1	52	1	1	888	888	888	3		6	6	3	4	3	10		2	888	888	5	1	3	888	888	888	888	888	888	888	888	888	888	888	888	888	888	888	888	888	888	888	888	888	888	888	888	888
2351332176	11/20/2012 18:53:43	11/20/2012 19:12:35	1	41	1	1	888	888	888	0	diplomatura	6	6	3	9	3	5		2	888	888	3	1	3	888	888	888	888	888	888	888	888	888	888	888	888	888	888	888	888	888	888	888	888	888	888	888	888	888
2442755559	01/29/2013 10:02:07	01/29/2013 10:15:15	1	25	1	1	888	888	888	4		5	6	3	5	2	4		2	888	888	4	1	3	888	888	888	888	888	888	888	888	888	888	888	888	888	888	888	888	888	888	888	888	888	888	888	888	888
2310998376	10/26/2012 20:58:09	10/26/2012 21:17:45	1	35	1	2	argentina	4	3	3		6	6	3	4	3	5		2	888	888	2	1	3	888	888	888	888	888	888	888	888	888	888	888	888	888	888	888	888	888	888	888	888	888	888	888	888	888
2451105788	02/03/2013 20:25:35	02/03/2013 20:53:00	1	39	1	1	888	888	888	4		6	6	3	9	3	9		2	888	888	2	1	3	888	888	888	888	888	888	888	888	888	888	888	888	888	888	888	888	888	888	888	888	888	888	888	888	888
2401853985	12/26/2012 01:12:30	12/26/2012 01:33:24	1	27	1	1	888	888	888	4		6	6	3	4	3	4		2	888	888	3	1	3	888	888	888	888	888	888	888	888	888	888	888	888	888	888	888	888	888	888	888	888	888	888	888	888	888
2364233756	11/29/2012 11:00:58	11/29/2012 11:18:19	1	36	1	1	888	888	888	3		4	6	3	4	3	8		2	888	888	4	1	3	888	888	888	888	888	888	888	888	888	888	888	888	888	888	888	888	888	888	888	888	888	888	888	888	888
2341998559	11/14/2012 21:03:19	11/14/2012 21:22:09	1	28	1	1	888	888	888	4		6	6	3	4	3	4		2	888	888	3	1	3	888	888	888	888	888	888	888	888	888	888	888	888	888	888	888	888	888	888	888	888	888	888	888	888	888
2364740524	11/29/2012 16:05:51	11/29/2012 16:27:12	1	30	1	1	888	888	888	4		6	6	3	1	2	4		2	888	888	1	1	3	888	888	888	888	888	888	888	888	888	888	888	888	888	888	888	888	888	888	888	888	888	888	888	888	888
2310369949	10/26/2012 15:31:45	10/26/2012 15:51:22	1		1	1	888	888	888	3		5	6	3	15	2	4		2	888	888	2	1	3	888	888	888	888	888	888	888	888	888	888	888	888	888	888	888	888	888	888	888	888	888	888	888	888	888
2400088551	12/22/2012 10:16:24	12/22/2012 10:27:42	1	30	1	1	888	888	888	4		6	6	3	1	2	5		2	888	888	2	1	3	888	888	888	888	888	888	888	888	888	888	888	888	888	888	888	888	888	888	888	888	888	888	888	888	888
2309306456	10/25/2012 22:36:00	10/25/2012 22:56:06	1	24	1	1	888	888	888	3		6	6	3	1	3	3		2	888	888	1	1	3	888	888	888	888	888	888	888	888	888	888	888	888	888	888	888	888	888	888	888	888	888	888	888	888	888
2314188246	10/29/2012 17:59:35	10/29/2012 18:21:03	1	24	1	1	888	888	888	4		6	6	3	10	2	4		2	888	888	2	1	3	888	888	888	888	888	888	888	888	888	888	888	888	888	888	888	888	888	888	888	888	888	888	888	888	888
2364372863	11/29/2012 13:08:16	11/29/2012 13:22:05	1	30	1	1	888	888	888	0	Licenciatura en f&#237;sicas y especialista en Rad	6	6	3	5	2	7		2	888	888	3	1	3	888	888	888	888	888	888	888	888	888	888	888	888	888	888	888	888	888	888	888	888	888	888	888	888	888
2328941050	11/07/2012 00:57:20	11/07/2012 01:10:17	1	41	1	1	888	888	888	4		4	6	3	1	3	6		2	888	888	3	1	3	888	888	888	888	888	888	888	888	888	888	888	888	888	888	888	888	888	888	888	888	888	888	888	888	888
2321648877	11/02/2012 13:45:35	11/02/2012 14:17:17	1	28	1	1	888	888	888	4		6	6	3	14	2	10		2	888	888	1	1	3	888	888	888	888	888	888	888	888	888	888	888	888	888	888	888	888	888	888	888	888	888	888	888	888	888
2090430425	09/27/2012 10:22:13	09/27/2012 11:15:36	1	33	1	1	888	888	888	4		6	6	3	21	1	3		2	888	888	2	1	3	888	888	888	888	888	888	888	888	888	888	888	888	888	888	888	888	888	888	888	888	888	888	888	888	888
2368621542	12/01/2012 17:30:01	12/01/2012 17:47:09	1	34	1	1	888	888	888	4		6	6	3	3	3	5		2	888	888	2	2	3	888	888	888	888	888	888	888	888	888	888	888	888	888	888	888	888	888	888	888	888	888	888	888	888	888
2411753742	01/07/2013 15:47:07	01/07/2013 16:03:04	1	24	1	1	888	888	888	4		6	6	3	1	2	8		2	888	888	1	2	3	888	888	888	888	888	888	888	888	888	888	888	888	888	888	888	888	888	888	888	888	888	888	888	888	888
2297939197	10/21/2012 18:09:20	10/21/2012 18:21:47	1	30	1	1	888	888	888	0	Doctorado	5	6	3	6	2	9		2	888	888	3	1	3	888	888	888	888	888	888	888	888	888	888	888	888	888	888	888	888	888	888	888	888	888	888	888	888	888
2165285720	10/03/2012 06:31:29	10/03/2012 06:52:09	1	26	1	1	888	888	888	4		5	6	3	2	3	5		2	888	888	2	2	3	888	888	888	888	888	888	888	888	888	888	888	888	888	888	888	888	888	888	888	888	888	888	888	888	888
2408155377	01/03/2013 17:53:40	01/03/2013 18:07:15	1	26	1	1	888	888	888	3		5	6	3	2	3	8		2	888	888	2	1	3	888	888	888	888	888	888	888	888	888	888	888	888	888	888	888	888	888	888	888	888	888	888	888	888	888
2364509388	11/29/2012 13:36:16	11/29/2012 14:35:33	1	25	1	1	888	888	888	3		6	6	3	1	3	3		2	888	888	3	1	3	888	888	888	888	888	888	888	888	888	888	888	888	888	888	888	888	888	888	888	888	888	888	888	888	888
2381131540	12/09/2012 11:59:11	12/09/2012 12:16:27	1	49	1	2	Union Europea	70	1	4		6	6	3	8	3	3		2	888	888	3	1	2	888	888	888	888	888	888	888	888	888	888	888	888	888	888	888	888	888	888	888	888	888	888	888	888	888
2161572386	10/01/2012 18:59:48	10/01/2012 19:19:11	1	47	1	1	888	888	888	3		5	6	3	1	3	3		2	888	888	1	1	3	888	888	888	888	888	888	888	888	888	888	888	888	888	888	888	888	888	888	888	888	888	888	888	888	888
2133275220	09/29/2012 23:25:26	09/29/2012 23:44:39	1	40	1	1	888	888	888	3		6	6	3	3	3	4		2	888	888	3	1	3	888	888	888	888	888	888	888	888	888	888	888	888	888	888	888	888	888	888	888	888	888	888	888	888	888
2336456581	11/12/2012 02:13:33	11/12/2012 03:07:06	1	25	1	2	Colombia	0	1	4		5	6	3	4	3	1		2	888	888	2	1	3	888	888	888	888	888	888	888	888	888	888	888	888	888	888	888	888	888	888	888	888	888	888	888	888	888
1997603220	09/13/2012 12:37:08	09/13/2012 13:01:44	1	43	1	1	888	888	888	4		3	6	3	11	2	4		2	888	888	3	1	2	888	888	888	888	888	888	888	888	888	888	888	888	888	888	888	888	888	888	888	888	888	888	888	888	888
2302777223	10/23/2012 13:39:18	10/23/2012 13:53:08	1	50	1	2	francia	44	3	2		6	6	3	2	3	4		2	888	888	3	1	3	888	888	888	888	888	888	888	888	888	888	888	888	888	888	888	888	888	888	888	888	888	888	888	888	888
2218266980	10/12/2012 21:22:35	10/12/2012 21:37:37	1	34	1	1	888	888	888	4		5	6	3	2	3	4		2	888	888	2	1	3	888	888	888	888	888	888	888	888	888	888	888	888	888	888	888	888	888	888	888	888	888	888	888	888	888
2310271282	10/26/2012 14:45:22	10/26/2012 14:54:31	1	24	1	1	888	888	888	4		5	6	3	4	2	4		2	888	888	2	1	3	888	888	888	888	888	888	888	888	888	888	888	888	888	888	888	888	888	888	888	888	888	888	888	888	888
2365250003	11/29/2012 19:40:44	11/29/2012 19:48:12	1	26	1	1	888	888	888	4		6	6	3	1	3	4		2	888	888	2	1	3	888	888	888	888	888	888	888	888	888	888	888	888	888	888	888	888	888	888	888	888	888	888	888	888	888
2432254730	01/22/2013 10:08:20	01/22/2013 10:17:32	#NULL!	27	1	1	888	888	888	3		6	6	3	9	2	8		2	888	888	2	3	3	888	888	888	888	888	888	888	888	888	888	888	888	888	888	888	888	888	888	888	888	888	888	888	888	888
2419659370	01/12/2013 18:47:20	01/12/2013 19:02:24	1	55	1	1	888	888	888	3		4	6	3	2	3	8		2	888	888	1	1	3	888	888	888	888	888	888	888	888	888	888	888	888	888	888	888	888	888	888	888	888	888	888	888	888	888
2400672931	12/23/2012 15:43:49	12/23/2012 15:50:44	1	27	1	1	888	888	888	0	master	6	6	3	1	3	4		2	888	888	1	1	3	888	888	888	888	888	888	888	888	888	888	888	888	888	888	888	888	888	888	888	888	888	888	888	888	888
2324406165	11/04/2012 23:52:22	11/05/2012 00:14:24	1	26	1	1	888	888	888	2		6	6	3	1	2	8		2	888	888	2	1	2	888	888	888	888	888	888	888	888	888	888	888	888	888	888	888	888	888	888	888	888	888	888	888	888	888
2402992615	12/27/2012 16:58:30	12/27/2012 17:16:15	1	20	1	1	888	888	888	2		6	6	3	4	2	4		2	888	888	2	1	3	888	888	888	888	888	888	888	888	888	888	888	888	888	888	888	888	888	888	888	888	888	888	888	888	888
2434884656	01/23/2013 18:10:02	01/23/2013 18:19:34	1	46	1	1	888	888	888	4		6	6	3	6	2	4		2	888	888	4	2	3	888	888	888	888	888	888	888	888	888	888	888	888	888	888	888	888	888	888	888	888	888	888	888	888	888
2367432191	11/30/2012 18:58:55	11/30/2012 19:05:24	1	22	1	1	888	888	888	4		6	6	3	6	2	3		2	888	888	1	1	3	888	888	888	888	888	888	888	888	888	888	888	888	888	888	888	888	888	888	888	888	888	888	888	888	888
2370477501	12/03/2012 13:17:01	12/03/2012 13:36:45	1	49	1	1	888	888	888	2		5	6	3	3	3	5		2	888	888	2	1	3	888	888	888	888	888	888	888	888	888	888	888	888	888	888	888	888	888	888	888	888	888	888	888	888	888
2380506632	12/08/2012 14:36:49	12/08/2012 15:03:09	1	41	1	1	888	888	888	0	FP	6	6	3	1	3	4		2	888	888	3	1	3	888	888	888	888	888	888	888	888	888	888	888	888	888	888	888	888	888	888	888	888	888	888	888	888	888
2382852309	12/10/2012 18:43:47	12/10/2012 19:11:20	1	21	1	1	888	888	888	2		6	6	3	1	3	4		2	888	888	2	1	3	888	888	888	888	888	888	888	888	888	888	888	888	888	888	888	888	888	888	888	888	888	888	888	888	888
2405181126	12/30/2012 23:06:28	12/30/2012 23:18:43	1	31	1	1	888	888	888	4		6	6	3	12	2	4		2	888	888	2	1	3	888	888	888	888	888	888	888	888	888	888	888	888	888	888	888	888	888	888	888	888	888	888	888	888	888
2399457604	12/21/2012 17:31:51	12/21/2012 18:00:12	1	49	1	1	888	888	888	3		5	6	3	24	2	1		2	888	888	3	2	3	888	888	888	888	888	888	888	888	888	888	888	888	888	888	888	888	888	888	888	888	888	888	888	888	888
2134978845	09/30/2012 01:25:32	09/30/2012 01:38:17	1	26	1	2	irlanda	2	3	4		6	6	3	4	3	3		2	888	888	1	2	3	888	888	888	888	888	888	888	888	888	888	888	888	888	888	888	888	888	888	888	888	888	888	888	888	888
2385340800	12/11/2012 23:05:13	12/11/2012 23:18:29	1	27	1	2	Bolivia	6	3	3		4	6	3	1	3	4		2	888	888	1	1	3	888	888	888	888	888	888	888	888	888	888	888	888	888	888	888	888	888	888	888	888	888	888	888	888	888
1995199143	09/11/2012 22:51:43	09/11/2012 22:59:23	1	27	1	1	888	888	888	4		6	6	3	4	3	5		2	888	888	3	1	3	888	888	888	888	888	888	888	888	888	888	888	888	888	888	888	888	888	888	888	888	888	888	888	888	888
1996025847	09/12/2012 15:02:43	09/12/2012 15:14:23	1	45	1	1	888	888	888	4		5	6	3	2	3	3		2	888	888	2	3	1	1	#NULL!	#NULL!	#NULL!	#NULL!	#NULL!	#NULL!		2	888	888	888	888	888	888	2	3	888	888	888	888	888	888	888	888
1996752011	09/12/2012 22:28:51	09/12/2012 22:51:11	1	19	1	1	888	888	888	0	3 de la eso	6	6	3	5	2	4		2	888	888	1	1	1	#NULL!	#NULL!	#NULL!	#NULL!	1	#NULL!	#NULL!		2	888	888	888	888	888	888	1	3	888	888	888	888	888	888	888	888
1997585305	09/13/2012 12:23:26	09/13/2012 12:36:21	1	24	1	1	888	888	888	2		6	6	3	8	2	4		2	888	888	2	1	3	888	888	888	888	888	888	888	888	888	888	888	888	888	888	888	888	888	888	888	888	888	888	888	888	888
1997951535	09/13/2012 15:55:46	09/13/2012 16:06:11	1	36	1	1	888	888	888	4		6	6	3	8	3	1		2	888	888	2	2	3	888	888	888	888	888	888	888	888	888	888	888	888	888	888	888	888	888	888	888	888	888	888	888	888	888
1998558533	09/13/2012 19:20:04	09/13/2012 19:42:11	1	39	1	1	888	888	888	3		6	6	3	15	2	4		2	888	888	1	1	3	888	888	888	888	888	888	888	888	888	888	888	888	888	888	888	888	888	888	888	888	888	888	888	888	888
1998642353	09/13/2012 20:10:40	09/13/2012 20:21:10	1	40	1	2	mexico	10	3	4		6	6	3	11	3	5		2	888	888	2	2	2	888	888	888	888	888	888	888	888	888	888	888	888	888	888	888	888	888	888	888	888	888	888	888	888	888
1998887968	09/13/2012 23:22:02	09/13/2012 23:32:20	1	47	1	1	888	888	888	4		6	6	3	7	3	4		2	888	888	3	1	3	888	888	888	888	888	888	888	888	888	888	888	888	888	888	888	888	888	888	888	888	888	888	888	888	888
2002651301	09/15/2012 11:43:47	09/15/2012 12:00:20	1	27	1	2	romania	2	2	4		5	6	3	6	2	8		2	888	888	2	1	3	888	888	888	888	888	888	888	888	888	888	888	888	888	888	888	888	888	888	888	888	888	888	888	888	888
2002666989	09/15/2012 12:20:03	09/15/2012 12:35:09	1	56	1	1	888	888	888	4		5	6	3	4	3	5		2	888	888	3	3	3	888	888	888	888	888	888	888	888	888	888	888	888	888	888	888	888	888	888	888	888	888	888	888	888	888
2003228267	09/15/2012 16:05:24	09/15/2012 16:21:52	1	44	1	1	888	888	888	2		5	6	3	1	3	4		2	888	888	2	1	3	888	888	888	888	888	888	888	888	888	888	888	888	888	888	888	888	888	888	888	888	888	888	888	888	888
2003602493	09/15/2012 23:25:42	09/16/2012 00:00:04	1	30	1	2	Honduras	5	3	4		6	6	3	2	3	4		2	888	888	1	1	3	888	888	888	888	888	888	888	888	888	888	888	888	888	888	888	888	888	888	888	888	888	888	888	888	888
2003655911	09/16/2012 01:41:52	09/16/2012 02:05:09	1	30	1	1	888	888	888	4		6	6	3	5	3	3		2	888	888	3	1	3	888	888	888	888	888	888	888	888	888	888	888	888	888	888	888	888	888	888	888	888	888	888	888	888	888
2006966687	09/17/2012 12:49:54	09/17/2012 13:09:48	1	23	1	1	888	888	888	4		6	6	3	1	3	1		2	888	888	1	2	3	888	888	888	888	888	888	888	888	888	888	888	888	888	888	888	888	888	888	888	888	888	888	888	888	888
2007487060	09/17/2012 17:46:02	09/17/2012 17:59:32	1	32	1	1	888	888	888	3		5	6	3	12	2	3		2	888	888	1	1	3	888	888	888	888	888	888	888	888	888	888	888	888	888	888	888	888	888	888	888	888	888	888	888	888	888
2008309095	09/17/2012 21:12:46	09/17/2012 22:54:19	1	42	1	1	888	888	888	4		6	6	3	3	3	8		2	888	888	2	1	3	888	888	888	888	888	888	888	888	888	888	888	888	888	888	888	888	888	888	888	888	888	888	888	888	888
2017600848	09/19/2012 13:51:14	09/19/2012 14:02:57	1	31	1	1	888	888	888	4		6	6	3	4	3	4		2	888	888	1	2	3	888	888	888	888	888	888	888	888	888	888	888	888	888	888	888	888	888	888	888	888	888	888	888	888	888
2018522451	09/19/2012 23:04:11	09/19/2012 23:20:53	1	46	1	1	888	888	888	3		6	6	3	6	2	4		2	888	888	1	1	3	888	888	888	888	888	888	888	888	888	888	888	888	888	888	888	888	888	888	888	888	888	888	888	888	888
2022957211	09/20/2012 14:18:45	09/20/2012 14:27:24	1	21	1	1	888	888	888	3		6	6	3	6	2	5		2	888	888	3	1	3	888	888	888	888	888	888	888	888	888	888	888	888	888	888	888	888	888	888	888	888	888	888	888	888	888
2023113024	09/20/2012 15:46:05	09/20/2012 15:56:50	1	35	1	1	888	888	888	4		4	6	3	1	3	6		2	888	888	2	2	2	888	888	888	888	888	888	888	888	888	888	888	888	888	888	888	888	888	888	888	888	888	888	888	888	888
2023360632	09/20/2012 18:12:17	09/20/2012 18:22:36	1	33	1	1	888	888	888	4		5	6	3	5	2	4		2	888	888	1	1	3	888	888	888	888	888	888	888	888	888	888	888	888	888	888	888	888	888	888	888	888	888	888	888	888	888
2023491559	09/20/2012 18:45:52	09/20/2012 18:58:45	1	41	1	1	888	888	888	3		5	6	3	3	3	4		2	888	888	1	1	2	888	888	888	888	888	888	888	888	888	888	888	888	888	888	888	888	888	888	888	888	888	888	888	888	888
2025122578	09/20/2012 21:05:13	09/20/2012 21:14:11	1	29	1	1	888	888	888	4		5	6	3	1	3	4		2	888	888	2	1	3	888	888	888	888	888	888	888	888	888	888	888	888	888	888	888	888	888	888	888	888	888	888	888	888	888
2025252508	09/20/2012 22:42:39	09/20/2012 22:51:12	1	35	1	1	888	888	888	3		6	6	3	7	3	4		2	888	888	3	1	3	888	888	888	888	888	888	888	888	888	888	888	888	888	888	888	888	888	888	888	888	888	888	888	888	888
2030029551	09/22/2012 13:50:25	09/22/2012 14:03:20	1	44	1	1	888	888	888	2		5	6	3	2	3	2		2	888	888	1	1	3	888	888	888	888	888	888	888	888	888	888	888	888	888	888	888	888	888	888	888	888	888	888	888	888	888
2042657772	09/23/2012 11:30:35	09/23/2012 11:44:57	1	50	1	1	888	888	888	2		6	6	3	4	3	5		2	888	888	3	1	3	888	888	888	888	888	888	888	888	888	888	888	888	888	888	888	888	888	888	888	888	888	888	888	888	888
2044554838	09/23/2012 16:29:34	09/23/2012 16:44:58	1	47	1	2	Holanda	9	3	2		6	6	3	6	3	1		2	888	888	2	3	2	888	888	888	888	888	888	888	888	888	888	888	888	888	888	888	888	888	888	888	888	888	888	888	888	888
2052366330	09/24/2012 11:34:31	09/24/2012 11:45:49	1	40	1	1	888	888	888	0	acceso universidad mayores 25	3	6	3	3	3	4		2	888	888	1	3	2	888	888	888	888	888	888	888	888	888	888	888	888	888	888	888	888	888	888	888	888	888	888	888	888	888
2052385606	09/24/2012 11:55:35	09/24/2012 12:10:04	1	21	1	1	888	888	888	3		6	6	3	5	2	2		2	888	888	2	2	3	888	888	888	888	888	888	888	888	888	888	888	888	888	888	888	888	888	888	888	888	888	888	888	888	888
2052471048	09/24/2012 13:04:35	09/24/2012 13:11:52	1	22	1	1	888	888	888	4		6	6	3	5	2	4		2	888	888	1	3	3	888	888	888	888	888	888	888	888	888	888	888	888	888	888	888	888	888	888	888	888	888	888	888	888	888
2053051513	09/24/2012 18:14:30	09/24/2012 18:39:22	1	24	1	1	888	888	888	4		6	6	3	1	3	10		2	888	888	2	2	1	#NULL!	1	#NULL!	#NULL!	#NULL!	#NULL!	#NULL!		2	888	888	888	888	888	888	2	3	888	888	888	888	888	888	888	888
2067746362	09/26/2012 08:34:06	09/26/2012 08:44:22	1	54	1	1	888	888	888	4		5	6	3	1	3	5		2	888	888	3	1	3	888	888	888	888	888	888	888	888	888	888	888	888	888	888	888	888	888	888	888	888	888	888	888	888	888
2068515883	09/26/2012 09:02:37	09/26/2012 09:12:27	1	46	1	1	888	888	888	3		6	6	3	2	3	1		2	888	888	1	1	3	888	888	888	888	888	888	888	888	888	888	888	888	888	888	888	888	888	888	888	888	888	888	888	888	888
2091215974	09/27/2012 18:22:22	09/27/2012 18:33:02	1	41	1	1	888	888	888	2		6	6	3	10	3	8		2	888	888	1	1	3	888	888	888	888	888	888	888	888	888	888	888	888	888	888	888	888	888	888	888	888	888	888	888	888	888
2091241988	09/27/2012 18:36:38	09/27/2012 18:48:58	1	27	1	1	888	888	888	2		5	6	3	3	3	4		2	888	888	1	1	3	888	888	888	888	888	888	888	888	888	888	888	888	888	888	888	888	888	888	888	888	888	888	888	888	888
2112381089	09/28/2012 14:44:49	09/28/2012 14:56:05	1	55	1	1	888	888	888	4		3	6	3	17	3	4		2	888	888	2	1	3	888	888	888	888	888	888	888	888	888	888	888	888	888	888	888	888	888	888	888	888	888	888	888	888	888
2112460405	09/28/2012 15:27:13	09/28/2012 15:38:24	1	62	1	1	888	888	888	4		3	6	3	6	2	5		2	888	888	3	2	1	#NULL!	1	#NULL!	#NULL!	#NULL!	#NULL!	#NULL!		2	888	888	888	888	888	888	2	3	888	888	888	888	888	888	888	888
2113965241	09/28/2012 18:21:58	09/28/2012 18:31:06	1	22	1	1	888	888	888	4		6	6	3	4	2	10		2	888	888	1	1	1	#NULL!	1	#NULL!	#NULL!	#NULL!	#NULL!	#NULL!		2	888	888	888	888	888	888	2	3	888	888	888	888	888	888	888	888
2114245673	09/28/2012 21:15:37	09/28/2012 21:26:10	1	26	1	1	888	888	888	3		6	6	3	2	3	4		2	888	888	4	1	3	888	888	888	888	888	888	888	888	888	888	888	888	888	888	888	888	888	888	888	888	888	888	888	888	888
2114287950	09/28/2012 21:50:06	09/28/2012 21:57:59	1	25	1	1	888	888	888	3		6	6	3	3	3	3		2	888	888	1	1	2	888	888	888	888	888	888	888	888	888	888	888	888	888	888	888	888	888	888	888	888	888	888	888	888	888
2121428807	09/29/2012 07:43:57	09/29/2012 07:56:51	1	44	1	2	cuba	16	3	0	Master Oficial Ministerio de Saidad	5	6	3	5	3	3		2	888	888	2	3	3	888	888	888	888	888	888	888	888	888	888	888	888	888	888	888	888	888	888	888	888	888	888	888	888	888
2121504339	09/29/2012 10:13:58	09/29/2012 10:22:46	1	38	1	1	888	888	888	3		5	6	3	3	3	5		2	888	888	2	1	3	888	888	888	888	888	888	888	888	888	888	888	888	888	888	888	888	888	888	888	888	888	888	888	888	888
2121587908	09/29/2012 13:35:42	09/29/2012 13:49:42	1	19	1	2	Portugal	18	3	3		5	6	3	4	2	4		2	888	888	1	1	3	888	888	888	888	888	888	888	888	888	888	888	888	888	888	888	888	888	888	888	888	888	888	888	888	888
2121642930	09/29/2012 15:04:02	09/29/2012 15:19:01	1	57	1	1	888	888	888	4		5	6	3	6	3	4		2	888	888	2	3	3	888	888	888	888	888	888	888	888	888	888	888	888	888	888	888	888	888	888	888	888	888	888	888	888	888
2121649890	09/29/2012 15:14:34	09/29/2012 15:22:16	1	24	1	1	888	888	888	4		6	6	3	30	2	4		2	888	888	4	1	3	888	888	888	888	888	888	888	888	888	888	888	888	888	888	888	888	888	888	888	888	888	888	888	888	888
2123357353	09/29/2012 17:00:43	09/29/2012 17:11:24	1	31	1	1	888	888	888	4		6	6	3	6	3	8		2	888	888	2	1	3	888	888	888	888	888	888	888	888	888	888	888	888	888	888	888	888	888	888	888	888	888	888	888	888	888
2128105880	09/29/2012 19:51:12	09/29/2012 20:06:52	1	24	1	2	peru	4	3	2		6	6	3	8	2	1		2	888	888	3	1	3	888	888	888	888	888	888	888	888	888	888	888	888	888	888	888	888	888	888	888	888	888	888	888	888	888
2132715891	09/29/2012 22:47:34	09/29/2012 23:01:56	1	33	1	1	888	888	888	4		3	6	3	4	3	9		2	888	888	4	1	3	888	888	888	888	888	888	888	888	888	888	888	888	888	888	888	888	888	888	888	888	888	888	888	888	888
2132755178	09/29/2012 22:49:57	09/29/2012 23:09:24	1	26	1	1	888	888	888	4		6	6	3	2	3	8		2	888	888	2	1	3	888	888	888	888	888	888	888	888	888	888	888	888	888	888	888	888	888	888	888	888	888	888	888	888	888
2141538182	09/30/2012 08:47:46	09/30/2012 09:10:44	1	43	1	1	888	888	888	2		6	6	3	2	3	1		2	888	888	3	1	3	888	888	888	888	888	888	888	888	888	888	888	888	888	888	888	888	888	888	888	888	888	888	888	888	888
2141835618	09/30/2012 11:20:22	09/30/2012 11:33:42	1	33	1	1	888	888	888	4		5	6	3	7	3	4		2	888	888	1	2	3	888	888	888	888	888	888	888	888	888	888	888	888	888	888	888	888	888	888	888	888	888	888	888	888	888
2141861342	09/30/2012 12:34:15	09/30/2012 12:52:12	1	28	1	1	888	888	888	4		5	6	3	5	2	2		2	888	888	1	1	3	888	888	888	888	888	888	888	888	888	888	888	888	888	888	888	888	888	888	888	888	888	888	888	888	888
2150429616	09/30/2012 22:12:34	09/30/2012 22:25:02	1	23	1	1	888	888	888	3		6	6	3	1	2	4		2	888	888	4	1	3	888	888	888	888	888	888	888	888	888	888	888	888	888	888	888	888	888	888	888	888	888	888	888	888	888
2158520911	10/01/2012 11:36:52	10/01/2012 11:53:31	1	22	1	1	888	888	888	4		6	6	3	1	3	10		2	888	888	1	1	3	888	888	888	888	888	888	888	888	888	888	888	888	888	888	888	888	888	888	888	888	888	888	888	888	888
2158896883	10/01/2012 15:05:36	10/01/2012 15:29:39	1	32	1	1	888	888	888	4		6	6	3	2	3	4		2	888	888	2	1	3	888	888	888	888	888	888	888	888	888	888	888	888	888	888	888	888	888	888	888	888	888	888	888	888	888
2158958222	10/01/2012 15:34:15	10/01/2012 16:08:12	1	30	1	1	888	888	888	2		6	6	3	4	3	1		2	888	888	4	2	2	888	888	888	888	888	888	888	888	888	888	888	888	888	888	888	888	888	888	888	888	888	888	888	888	888
2159435034	10/01/2012 16:37:06	10/01/2012 16:50:36	1	43	1	1	888	888	888	3		6	6	3	4	3	4		2	888	888	3	1	3	888	888	888	888	888	888	888	888	888	888	888	888	888	888	888	888	888	888	888	888	888	888	888	888	888
2159568660	10/01/2012 16:44:19	10/01/2012 16:52:24	1	40	1	1	888	888	888	4		4	6	3	9	2	8		2	888	888	1	1	3	888	888	888	888	888	888	888	888	888	888	888	888	888	888	888	888	888	888	888	888	888	888	888	888	888
2161091593	10/01/2012 18:27:15	10/01/2012 18:35:02	1	20	1	1	888	888	888	3		6	6	3	1	3	2		2	888	888	2	1	3	888	888	888	888	888	888	888	888	888	888	888	888	888	888	888	888	888	888	888	888	888	888	888	888	888
2161448057	10/01/2012 18:51:30	10/01/2012 19:01:31	1	42	1	1	888	888	888	4		6	6	3	4	2	4		2	888	888	1	3	1	#NULL!	1	#NULL!	#NULL!	#NULL!	#NULL!	#NULL!		2	888	888	888	888	888	888	2	3	888	888	888	888	888	888	888	888
2162806962	10/01/2012 20:38:49	10/01/2012 21:37:56	1	23	1	1	888	888	888	3		6	6	3	2	3	4		2	888	888	4	1	3	888	888	888	888	888	888	888	888	888	888	888	888	888	888	888	888	888	888	888	888	888	888	888	888	888
2163824886	10/02/2012 14:13:00	10/02/2012 14:28:36	1	39	1	1	888	888	888	4		5	6	3	6	2	3		2	888	888	3	1	3	888	888	888	888	888	888	888	888	888	888	888	888	888	888	888	888	888	888	888	888	888	888	888	888	888
2164608533	10/02/2012 20:06:45	10/02/2012 20:22:41	1	32	1	1	888	888	888	3		6	6	3	2	3	4		2	888	888	1	1	3	888	888	888	888	888	888	888	888	888	888	888	888	888	888	888	888	888	888	888	888	888	888	888	888	888
2164792220	10/02/2012 21:43:16	10/02/2012 21:59:09	1	37	1	1	888	888	888	2		6	6	3	3	3	4		2	888	888	2	1	3	888	888	888	888	888	888	888	888	888	888	888	888	888	888	888	888	888	888	888	888	888	888	888	888	888
2164986669	10/03/2012 00:06:09	10/03/2012 00:18:50	1	23	1	1	888	888	888	2		6	6	3	8	1	4		2	888	888	3	1	3	888	888	888	888	888	888	888	888	888	888	888	888	888	888	888	888	888	888	888	888	888	888	888	888	888
2165597595	10/03/2012 12:55:02	10/03/2012 13:11:44	1	20	1	1	888	888	888	0	Titulado en quiromasaje	6	6	3	9	2	4		2	888	888	3	1	3	888	888	888	888	888	888	888	888	888	888	888	888	888	888	888	888	888	888	888	888	888	888	888	888	888
2165650869	10/03/2012 13:06:44	10/03/2012 13:36:43	1	27	1	1	888	888	888	4		6	6	3	6	2	5		2	888	888	4	1	3	888	888	888	888	888	888	888	888	888	888	888	888	888	888	888	888	888	888	888	888	888	888	888	888	888
2166405053	10/03/2012 19:24:49	10/03/2012 19:32:46	1	50	1	1	888	888	888	4		3	6	3	1	3	4		2	888	888	3	1	3	888	888	888	888	888	888	888	888	888	888	888	888	888	888	888	888	888	888	888	888	888	888	888	888	888
2166780254	10/03/2012 23:11:09	10/03/2012 23:22:40	1	37	1	1	888	888	888	4		5	6	3	5	3	8		2	888	888	2	1	3	888	888	888	888	888	888	888	888	888	888	888	888	888	888	888	888	888	888	888	888	888	888	888	888	888
2166801861	10/03/2012 23:29:13	10/03/2012 23:42:24	1	51	1	2	M&#233;xico	10	3	4		6	6	3	4	3	5		2	888	888	3	1	3	888	888	888	888	888	888	888	888	888	888	888	888	888	888	888	888	888	888	888	888	888	888	888	888	888
2167159534	10/04/2012 06:57:04	10/04/2012 07:06:02	1	30	1	1	888	888	888	4		4	6	3	1	3	9		2	888	888	3	1	3	888	888	888	888	888	888	888	888	888	888	888	888	888	888	888	888	888	888	888	888	888	888	888	888	888
2168776539	10/04/2012 22:11:14	10/04/2012 22:25:11	1	45	1	1	888	888	888	4		6	6	3	10	2	4		2	888	888	2	1	3	888	888	888	888	888	888	888	888	888	888	888	888	888	888	888	888	888	888	888	888	888	888	888	888	888
2168966357	10/04/2012 22:39:38	10/04/2012 22:51:29	1	42	1	1	888	888	888	3		6	6	3	3	3	1		2	888	888	3	1	3	888	888	888	888	888	888	888	888	888	888	888	888	888	888	888	888	888	888	888	888	888	888	888	888	888
2176556506	10/05/2012 13:52:58	10/05/2012 14:01:18	1	22	1	1	888	888	888	4		6	6	3	10	2	3		2	888	888	2	2	2	888	888	888	888	888	888	888	888	888	888	888	888	888	888	888	888	888	888	888	888	888	888	888	888	888
2179576840	10/06/2012 09:20:22	10/06/2012 09:35:44	1	27	1	1	888	888	888	4		6	6	3	2	2	4		2	888	888	1	2	3	888	888	888	888	888	888	888	888	888	888	888	888	888	888	888	888	888	888	888	888	888	888	888	888	888
2179584899	10/06/2012 09:46:06	10/06/2012 10:01:31	1	32	1	1	888	888	888	4		5	6	3	1	3	1		2	888	888	2	1	3	888	888	888	888	888	888	888	888	888	888	888	888	888	888	888	888	888	888	888	888	888	888	888	888	888
2179689476	10/06/2012 13:34:12	10/06/2012 13:49:49	1	25	1	1	888	888	888	2		5	6	3	2	3	4		2	888	888	4	2	3	888	888	888	888	888	888	888	888	888	888	888	888	888	888	888	888	888	888	888	888	888	888	888	888	888
2179931410	10/06/2012 19:41:56	10/06/2012 19:52:09	1	32	1	1	888	888	888	3		6	6	3	5	3	9		2	888	888	3	1	3	888	888	888	888	888	888	888	888	888	888	888	888	888	888	888	888	888	888	888	888	888	888	888	888	888
2180087270	10/07/2012 00:23:29	10/07/2012 00:33:54	1	27	1	1	888	888	888	3		6	6	3	5	2	4		2	888	888	5	1	2	888	888	888	888	888	888	888	888	888	888	888	888	888	888	888	888	888	888	888	888	888	888	888	888	888
2180177444	10/07/2012 04:33:53	10/07/2012 04:47:56	1	20	1	1	888	888	888	3		6	6	3	2	3	4		2	888	888	3	1	3	888	888	888	888	888	888	888	888	888	888	888	888	888	888	888	888	888	888	888	888	888	888	888	888	888
2180239214	10/07/2012 08:39:34	10/07/2012 08:58:47	1	33	1	1	888	888	888	3		5	6	3	20	1	4		2	888	888	2	1	3	888	888	888	888	888	888	888	888	888	888	888	888	888	888	888	888	888	888	888	888	888	888	888	888	888
2180331569	10/07/2012 13:09:28	10/07/2012 13:41:07	1	26	1	1	888	888	888	4		6	6	3	6	2	2		2	888	888	1	1	1	#NULL!	1	#NULL!	1	1	#NULL!	#NULL!		2	888	888	888	888	888	888	2	3	888	888	888	888	888	888	888	888
2180424296	10/07/2012 15:40:53	10/07/2012 15:49:32	1	18	1	1	888	888	888	3		6	6	3	1	3	4		2	888	888	4	1	3	888	888	888	888	888	888	888	888	888	888	888	888	888	888	888	888	888	888	888	888	888	888	888	888	888
2180428744	10/07/2012 15:46:53	10/07/2012 15:58:03	1	43	1	1	888	888	888	1		6	6	3	10	2	4		2	888	888	1	1	3	888	888	888	888	888	888	888	888	888	888	888	888	888	888	888	888	888	888	888	888	888	888	888	888	888
2180432736	10/07/2012 15:52:01	10/07/2012 16:01:04	1	32	1	1	888	888	888	4		6	6	3	15	2	4		2	888	888	1	1	3	888	888	888	888	888	888	888	888	888	888	888	888	888	888	888	888	888	888	888	888	888	888	888	888	888
2180547320	10/07/2012 18:41:35	10/07/2012 18:57:29	1	31	1	1	888	888	888	3		5	6	3	1	3	4		2	888	888	2	1	3	888	888	888	888	888	888	888	888	888	888	888	888	888	888	888	888	888	888	888	888	888	888	888	888	888
2180586204	10/07/2012 19:43:37	10/07/2012 19:59:25	1	49	1	1	888	888	888	3		5	6	3	1	3	8		2	888	888	1	2	2	888	888	888	888	888	888	888	888	888	888	888	888	888	888	888	888	888	888	888	888	888	888	888	888	888
2180598932	10/07/2012 20:03:26	10/07/2012 20:15:52	1	24	1	1	888	888	888	4		6	6	3	3	3	8		2	888	888	2	1	3	888	888	888	888	888	888	888	888	888	888	888	888	888	888	888	888	888	888	888	888	888	888	888	888	888
2181201638	10/08/2012 12:10:49	10/08/2012 12:22:59	1	32	1	1	888	888	888	3		6	6	3	4	2	5		2	888	888	1	1	3	888	888	888	888	888	888	888	888	888	888	888	888	888	888	888	888	888	888	888	888	888	888	888	888	888
2181369815	10/08/2012 14:03:31	10/08/2012 14:12:23	1	35	1	1	888	888	888	3		6	6	3	1	3	4		2	888	888	3	1	3	888	888	888	888	888	888	888	888	888	888	888	888	888	888	888	888	888	888	888	888	888	888	888	888	888
2181576863	10/08/2012 15:53:24	10/08/2012 16:03:48	1	30	1	1	888	888	888	3		4	6	3	1	3	4		2	888	888	2	1	3	888	888	888	888	888	888	888	888	888	888	888	888	888	888	888	888	888	888	888	888	888	888	888	888	888
2182028782	10/08/2012 19:52:43	10/08/2012 20:04:12	1	19	1	1	888	888	888	1		5	6	3	3	3	4		2	888	888	3	1	2	888	888	888	888	888	888	888	888	888	888	888	888	888	888	888	888	888	888	888	888	888	888	888	888	888
2182270945	10/08/2012 22:27:13	10/08/2012 22:40:32	1	37	1	1	888	888	888	4		6	6	3	5	2	4		2	888	888	1	3	3	888	888	888	888	888	888	888	888	888	888	888	888	888	888	888	888	888	888	888	888	888	888	888	888	888
2182960434	10/09/2012 10:58:08	10/09/2012 11:07:21	1	27	1	1	888	888	888	3		6	6	3	2	3	10		2	888	888	2	2	3	888	888	888	888	888	888	888	888	888	888	888	888	888	888	888	888	888	888	888	888	888	888	888	888	888
2184710766	10/09/2012 18:44:07	10/09/2012 18:59:41	1	38	1	1	888	888	888	1		6	6	3	12	2	9		2	888	888	3	1	3	888	888	888	888	888	888	888	888	888	888	888	888	888	888	888	888	888	888	888	888	888	888	888	888	888
2185606781	10/10/2012 00:55:13	10/10/2012 01:23:49	1	31	1	1	888	888	888	4		6	6	3	3	3	4		2	888	888	2	1	3	888	888	888	888	888	888	888	888	888	888	888	888	888	888	888	888	888	888	888	888	888	888	888	888	888
2196086402	10/10/2012 08:22:42	10/10/2012 08:28:21	1	23	1	1	888	888	888	4		6	6	3	5	2	1		2	888	888	3	1	3	888	888	888	888	888	888	888	888	888	888	888	888	888	888	888	888	888	888	888	888	888	888	888	888	888
2197589533	10/10/2012 17:11:35	10/10/2012 17:22:05	1	30	1	1	888	888	888	4		6	6	3	13	2	1		2	888	888	1	1	3	888	888	888	888	888	888	888	888	888	888	888	888	888	888	888	888	888	888	888	888	888	888	888	888	888
2199404369	10/10/2012 23:15:02	10/10/2012 23:22:56	1	25	1	1	888	888	888	4		5	6	3	1	2	4		2	888	888	2	1	2	888	888	888	888	888	888	888	888	888	888	888	888	888	888	888	888	888	888	888	888	888	888	888	888	888
2205392359	10/11/2012 15:32:23	10/11/2012 15:43:44	1	40	1	1	888	888	888	4		4	6	3	1	3	4		2	888	888	5	1	3	888	888	888	888	888	888	888	888	888	888	888	888	888	888	888	888	888	888	888	888	888	888	888	888	888
2205400804	10/11/2012 15:36:24	10/11/2012 15:45:22	1	34	1	1	888	888	888	4		5	6	3	12	2	8		2	888	888	1	1	3	888	888	888	888	888	888	888	888	888	888	888	888	888	888	888	888	888	888	888	888	888	888	888	888	888
2205476333	10/11/2012 16:15:37	10/11/2012 16:28:13	1	50	1	2	Portugal	20	3	4		4	6	3	2	3	5		2	888	888	2	1	3	888	888	888	888	888	888	888	888	888	888	888	888	888	888	888	888	888	888	888	888	888	888	888	888	888
2206792213	10/11/2012 19:48:52	10/11/2012 20:06:01	1	41	1	1	888	888	888	4		6	6	3	2	3	4		2	888	888	1	1	3	888	888	888	888	888	888	888	888	888	888	888	888	888	888	888	888	888	888	888	888	888	888	888	888	888
2207274068	10/11/2012 20:09:50	10/11/2012 20:19:01	1	37	1	1	888	888	888	3		6	6	3	1	3	3		2	888	888	1	1	3	888	888	888	888	888	888	888	888	888	888	888	888	888	888	888	888	888	888	888	888	888	888	888	888	888
2209514364	10/11/2012 21:04:39	10/11/2012 21:14:19	1	42	1	2	noruega	30	1	4		6	6	3	6	3	1		2	888	888	1	1	3	888	888	888	888	888	888	888	888	888	888	888	888	888	888	888	888	888	888	888	888	888	888	888	888	888
2210029211	10/11/2012 22:22:52	10/11/2012 22:32:57	#NULL!	50	1	1	888	888	888	4		5	6	3	10	3	4		2	888	888	1	2	3	888	888	888	888	888	888	888	888	888	888	888	888	888	888	888	888	888	888	888	888	888	888	888	888	888
2210076500	10/11/2012 22:42:32	10/11/2012 22:57:52	1	28	1	1	888	888	888	4		5	6	3	5	3	1		2	888	888	3	3	2	888	888	888	888	888	888	888	888	888	888	888	888	888	888	888	888	888	888	888	888	888	888	888	888	888
2210967775	10/12/2012 00:24:23	10/12/2012 00:39:20	1	27	1	1	888	888	888	4		6	6	3	3	2	4		2	888	888	3	1	3	888	888	888	888	888	888	888	888	888	888	888	888	888	888	888	888	888	888	888	888	888	888	888	888	888
2215134954	10/12/2012 07:17:20	10/12/2012 07:31:20	1	44	1	1	888	888	888	2		6	6	3	6	3	4		2	888	888	1	1	3	888	888	888	888	888	888	888	888	888	888	888	888	888	888	888	888	888	888	888	888	888	888	888	888	888
2215242870	10/12/2012 08:04:03	10/12/2012 08:15:16	1	31	1	2	El Salvador	13	3	4		5	6	3	6	2	4		2	888	888	1	1	3	888	888	888	888	888	888	888	888	888	888	888	888	888	888	888	888	888	888	888	888	888	888	888	888	888
2215398267	10/12/2012 11:35:18	10/12/2012 11:47:55	1	32	1	1	888	888	888	3		5	6	3	2	3	4		2	888	888	3	2	3	888	888	888	888	888	888	888	888	888	888	888	888	888	888	888	888	888	888	888	888	888	888	888	888	888
2215497825	10/12/2012 12:55:39	10/12/2012 13:07:50	1	40	1	1	888	888	888	2		6	6	3	2	3	10		2	888	888	3	1	3	888	888	888	888	888	888	888	888	888	888	888	888	888	888	888	888	888	888	888	888	888	888	888	888	888
2215498402	10/12/2012 12:56:11	10/12/2012 13:08:48	1	50	1	2	Suiza	18	2	4		5	6	3	3	2	5		2	888	888	1	3	1	#NULL!	1	#NULL!	#NULL!	#NULL!	#NULL!	#NULL!		1	2	1	2	2	2	2	2	1	1	2	1		1	1	1	1
2215498496	10/12/2012 12:55:40	10/12/2012 13:02:01	1	29	1	1	888	888	888	4		5	6	3	6	2	5		2	888	888	5	2	3	888	888	888	888	888	888	888	888	888	888	888	888	888	888	888	888	888	888	888	888	888	888	888	888	888
2215502004	10/12/2012 12:57:44	10/12/2012 13:39:45	1	44	1	1	888	888	888	3		6	6	3	1	2	1		2	888	888	2	2	3	888	888	888	888	888	888	888	888	888	888	888	888	888	888	888	888	888	888	888	888	888	888	888	888	888
2215506949	10/12/2012 13:01:45	10/12/2012 13:18:08	1	25	1	2	Argentina	1	3	4		6	6	3	6	2	4		2	888	888	1	1	3	888	888	888	888	888	888	888	888	888	888	888	888	888	888	888	888	888	888	888	888	888	888	888	888	888
2215825749	10/12/2012 15:50:24	10/12/2012 16:02:25	1	39	1	2	venezuela	1	3	4		6	6	3	1	3	5		2	888	888	1	1	3	888	888	888	888	888	888	888	888	888	888	888	888	888	888	888	888	888	888	888	888	888	888	888	888	888
2216712802	10/12/2012 18:36:26	10/12/2012 18:51:31	1	43	1	1	888	888	888	4		6	6	3	2	3	4		2	888	888	2	2	3	888	888	888	888	888	888	888	888	888	888	888	888	888	888	888	888	888	888	888	888	888	888	888	888	888
2217108643	10/12/2012 19:00:13	10/12/2012 19:27:07	1	23	1	1	888	888	888	4		4	6	3	6	2	4		2	888	888	3	1	3	888	888	888	888	888	888	888	888	888	888	888	888	888	888	888	888	888	888	888	888	888	888	888	888	888
2218154458	10/12/2012 20:10:48	10/12/2012 20:20:46	1	23	1	1	888	888	888	2		6	6	3	6	2	8		2	888	888	1	1	3	888	888	888	888	888	888	888	888	888	888	888	888	888	888	888	888	888	888	888	888	888	888	888	888	888
2220412706	10/12/2012 23:42:07	10/12/2012 23:57:54	1	42	1	1	888	888	888	3		6	6	3	3	3	4		2	888	888	3	1	3	888	888	888	888	888	888	888	888	888	888	888	888	888	888	888	888	888	888	888	888	888	888	888	888	888
2220598050	10/13/2012 01:30:06	10/13/2012 01:50:52	1	40	1	1	888	888	888	3		5	6	3	5	3	8		2	888	888	2	1	3	888	888	888	888	888	888	888	888	888	888	888	888	888	888	888	888	888	888	888	888	888	888	888	888	888
2220992738	10/13/2012 16:00:46	10/13/2012 16:10:09	1	32	1	1	888	888	888	1		6	6	3	5	3	4		2	888	888	3	1	3	888	888	888	888	888	888	888	888	888	888	888	888	888	888	888	888	888	888	888	888	888	888	888	888	888
2221016384	10/13/2012 16:35:46	10/13/2012 16:45:32	1	31	1	1	888	888	888	3		6	6	3	12	2	4		2	888	888	2	1	3	888	888	888	888	888	888	888	888	888	888	888	888	888	888	888	888	888	888	888	888	888	888	888	888	888
2221435448	10/13/2012 17:31:56	10/13/2012 17:41:49	1	41	1	1	888	888	888	4		6	6	3	2	3	4		2	888	888	1	2	3	888	888	888	888	888	888	888	888	888	888	888	888	888	888	888	888	888	888	888	888	888	888	888	888	888
2222170580	10/13/2012 18:10:00	10/13/2012 18:21:40	1	21	1	1	888	888	888	4		6	6	3	12	2	1		2	888	888	1	1	3	888	888	888	888	888	888	888	888	888	888	888	888	888	888	888	888	888	888	888	888	888	888	888	888	888
2222504978	10/13/2012 19:38:15	10/13/2012 19:55:33	1	29	1	2	Suiza	20	3	4		6	6	3	5	2	8		2	888	888	1	1	3	888	888	888	888	888	888	888	888	888	888	888	888	888	888	888	888	888	888	888	888	888	888	888	888	888
2227000158	10/14/2012 04:21:07	10/14/2012 04:45:36	1	62	1	2	argentina	31	3	4		5	6	3	2	3	4		2	888	888	3	2	3	888	888	888	888	888	888	888	888	888	888	888	888	888	888	888	888	888	888	888	888	888	888	888	888	888
2228782703	10/14/2012 05:45:43	10/14/2012 06:05:06	1	38	1	1	888	888	888	4		6	6	3	1	3	10		2	888	888	3	1	1	#NULL!	#NULL!	#NULL!	#NULL!	#NULL!	#NULL!	1	Busc&#225;ndolos	2	888	888	888	888	888	888	2	3	888	888	888	888	888	888	888	888
2230062969	10/14/2012 09:53:17	10/14/2012 10:08:02	1	38	1	1	888	888	888	3		6	6	3	2	3	4		2	888	888	1	1	3	888	888	888	888	888	888	888	888	888	888	888	888	888	888	888	888	888	888	888	888	888	888	888	888	888
2230113311	10/14/2012 12:37:46	10/14/2012 12:46:30	1	45	1	1	888	888	888	4		5	6	3	5	3	10		2	888	888	1	1	3	888	888	888	888	888	888	888	888	888	888	888	888	888	888	888	888	888	888	888	888	888	888	888	888	888
2230186057	10/14/2012 15:13:07	10/14/2012 15:26:58	1	24	1	1	888	888	888	4		3	6	3	1	2	8		2	888	888	1	1	3	888	888	888	888	888	888	888	888	888	888	888	888	888	888	888	888	888	888	888	888	888	888	888	888	888
2237055396	10/14/2012 17:45:48	10/14/2012 17:55:23	1	36	1	1	888	888	888	4		6	6	3	2	3	8		2	888	888	4	2	3	888	888	888	888	888	888	888	888	888	888	888	888	888	888	888	888	888	888	888	888	888	888	888	888	888
2237391058	10/14/2012 18:04:19	10/14/2012 18:10:46	1	35	1	1	888	888	888	4		4	6	3	1	3	4		2	888	888	3	1	3	888	888	888	888	888	888	888	888	888	888	888	888	888	888	888	888	888	888	888	888	888	888	888	888	888
2237825419	10/14/2012 17:52:28	10/14/2012 19:10:29	1	25	1	1	888	888	888	2		6	6	3	1	3	1		2	888	888	1	1	3	888	888	888	888	888	888	888	888	888	888	888	888	888	888	888	888	888	888	888	888	888	888	888	888	888
2237843386	10/14/2012 19:15:31	10/14/2012 19:28:54	1	27	1	1	888	888	888	0	grado superior en laboratorio	6	6	3	8	2	4		2	888	888	1	1	3	888	888	888	888	888	888	888	888	888	888	888	888	888	888	888	888	888	888	888	888	888	888	888	888	888
2250297490	10/14/2012 20:50:06	10/14/2012 21:06:42	1	34	1	1	888	888	888	3		4	6	3	3	3	3		2	888	888	1	1	3	888	888	888	888	888	888	888	888	888	888	888	888	888	888	888	888	888	888	888	888	888	888	888	888	888
2257661625	10/15/2012 00:30:33	10/15/2012 00:38:07	1	23	1	1	888	888	888	4		5	6	3	1	3	1		2	888	888	3	1	3	888	888	888	888	888	888	888	888	888	888	888	888	888	888	888	888	888	888	888	888	888	888	888	888	888
2259202468	10/15/2012 05:21:39	10/15/2012 05:42:13	1	29	1	1	888	888	888	4		5	6	3	8	2	8		2	888	888	1	1	3	888	888	888	888	888	888	888	888	888	888	888	888	888	888	888	888	888	888	888	888	888	888	888	888	888
2259624038	10/15/2012 07:36:57	10/15/2012 07:48:57	1	40	1	1	888	888	888	4		4	6	3	4	3	8		2	888	888	3	1	3	888	888	888	888	888	888	888	888	888	888	888	888	888	888	888	888	888	888	888	888	888	888	888	888	888
2259940277	10/15/2012 13:11:21	10/15/2012 13:25:03	1	32	1	1	888	888	888	4		4	6	3	1	3	4		2	888	888	2	1	2	888	888	888	888	888	888	888	888	888	888	888	888	888	888	888	888	888	888	888	888	888	888	888	888	888
2260304522	10/15/2012 15:55:47	10/15/2012 16:05:07	1	42	1	1	888	888	888	4		6	6	3	4	3	4		2	888	888	1	1	3	888	888	888	888	888	888	888	888	888	888	888	888	888	888	888	888	888	888	888	888	888	888	888	888	888
2260411848	10/15/2012 16:45:01	10/15/2012 17:02:49	1	42	1	2	inglaterra	2	3	3		6	6	3	2	3	8		2	888	888	2	3	1	#NULL!	1	#NULL!	#NULL!	#NULL!	#NULL!	#NULL!		2	888	888	888	888	888	888	2	3	888	888	888	888	888	888	888	888
2260518484	10/15/2012 17:34:34	10/15/2012 17:57:24	1	31	1	1	888	888	888	4		6	6	3	14	2	10		2	888	888	1	3	3	888	888	888	888	888	888	888	888	888	888	888	888	888	888	888	888	888	888	888	888	888	888	888	888	888
2261767594	10/15/2012 21:10:26	10/15/2012 21:20:46	1	51	1	1	888	888	888	4		6	6	3	2	3	3		2	888	888	3	1	3	888	888	888	888	888	888	888	888	888	888	888	888	888	888	888	888	888	888	888	888	888	888	888	888	888
2262138033	10/15/2012 23:24:36	10/15/2012 23:42:51	1	37	1	1	888	888	888	4		6	6	3	2	3	8		2	888	888	1	1	2	888	888	888	888	888	888	888	888	888	888	888	888	888	888	888	888	888	888	888	888	888	888	888	888	888
2263733950	10/16/2012 19:15:55	10/16/2012 19:27:53	1	28	1	1	888	888	888	3		5	6	3	2	3	4		2	888	888	2	1	2	888	888	888	888	888	888	888	888	888	888	888	888	888	888	888	888	888	888	888	888	888	888	888	888	888
2263820706	10/16/2012 19:54:38	10/16/2012 20:10:49	1	33	1	1	888	888	888	4		6	6	3	6	3	4		2	888	888	3	1	3	888	888	888	888	888	888	888	888	888	888	888	888	888	888	888	888	888	888	888	888	888	888	888	888	888
2264155140	10/16/2012 23:06:28	10/16/2012 23:16:15	1	32	1	2	chuile	8	3	4		5	6	3	5	3	5		2	888	888	2	1	3	888	888	888	888	888	888	888	888	888	888	888	888	888	888	888	888	888	888	888	888	888	888	888	888	888
2266767044	10/17/2012 08:20:42	10/17/2012 08:28:01	1	34	1	1	888	888	888	3		6	6	3	3	3	4		2	888	888	4	1	3	888	888	888	888	888	888	888	888	888	888	888	888	888	888	888	888	888	888	888	888	888	888	888	888	888
2268179861	10/17/2012 21:44:41	10/17/2012 21:55:27	1	19	1	1	888	888	888	3		6	6	3	8	2	1		2	888	888	3	1	3	888	888	888	888	888	888	888	888	888	888	888	888	888	888	888	888	888	888	888	888	888	888	888	888	888
2268190345	10/17/2012 21:51:18	10/17/2012 22:11:05	1	26	1	2	ecuador	12	3	2		6	6	3	12	2	4		2	888	888	1	1	3	888	888	888	888	888	888	888	888	888	888	888	888	888	888	888	888	888	888	888	888	888	888	888	888	888
2269642100	10/18/2012 08:03:39	10/18/2012 08:13:53	1	39	1	1	888	888	888	0	Postgrado	6	6	3	6	3	8		2	888	888	4	1	3	888	888	888	888	888	888	888	888	888	888	888	888	888	888	888	888	888	888	888	888	888	888	888	888	888
2269967684	10/18/2012 11:56:23	10/18/2012 12:08:30	1	62	1	1	888	888	888	4		4	6	3	3	3	3		2	888	888	2	1	3	888	888	888	888	888	888	888	888	888	888	888	888	888	888	888	888	888	888	888	888	888	888	888	888	888
2269987878	10/18/2012 12:12:01	10/18/2012 12:21:22	1	43	1	1	888	888	888	2		6	6	3	2	3	3		2	888	888	3	1	3	888	888	888	888	888	888	888	888	888	888	888	888	888	888	888	888	888	888	888	888	888	888	888	888	888
2270161166	10/18/2012 13:43:08	10/18/2012 14:00:44	1	27	1	1	888	888	888	2		6	6	3	3	2	4		2	888	888	4	1	3	888	888	888	888	888	888	888	888	888	888	888	888	888	888	888	888	888	888	888	888	888	888	888	888	888
2271348325	10/18/2012 18:37:01	10/18/2012 19:37:50	1	49	1	2	inglaterra	8	3	3		6	6	3	1	3	8		2	888	888	3	1	3	888	888	888	888	888	888	888	888	888	888	888	888	888	888	888	888	888	888	888	888	888	888	888	888	888
2274076579	10/18/2012 21:27:22	10/18/2012 21:41:49	1	26	1	1	888	888	888	3		5	6	3	11	2	4		2	888	888	1	1	3	888	888	888	888	888	888	888	888	888	888	888	888	888	888	888	888	888	888	888	888	888	888	888	888	888
2274781473	10/18/2012 21:54:23	10/18/2012 22:09:38	1	28	1	2	italia	6	3	3		6	6	3	1	3	4		2	888	888	1	1	3	888	888	888	888	888	888	888	888	888	888	888	888	888	888	888	888	888	888	888	888	888	888	888	888	888
2275147959	10/18/2012 22:16:44	10/18/2012 22:30:15	1	46	1	1	888	888	888	4		6	6	3	1	3	3		2	888	888	3	1	3	888	888	888	888	888	888	888	888	888	888	888	888	888	888	888	888	888	888	888	888	888	888	888	888	888
2275422915	10/18/2012 23:16:37	10/18/2012 23:29:48	1	30	1	1	888	888	888	4		6	6	3	1	3	1		2	888	888	3	2	2	888	888	888	888	888	888	888	888	888	888	888	888	888	888	888	888	888	888	888	888	888	888	888	888	888
2281205127	10/19/2012 10:30:56	10/19/2012 12:14:05	1	26	1	1	888	888	888	3		6	6	3	2	2	9		2	888	888	2	1	3	888	888	888	888	888	888	888	888	888	888	888	888	888	888	888	888	888	888	888	888	888	888	888	888	888
2283185675	10/19/2012 14:47:00	10/19/2012 14:58:01	1	25	1	1	888	888	888	4		6	6	3	5	2	4		2	888	888	1	3	3	888	888	888	888	888	888	888	888	888	888	888	888	888	888	888	888	888	888	888	888	888	888	888	888	888
2291512671	10/20/2012 14:30:02	10/20/2012 14:36:59	1	31	1	1	888	888	888	4		5	6	3	3	3	8		2	888	888	1	1	3	888	888	888	888	888	888	888	888	888	888	888	888	888	888	888	888	888	888	888	888	888	888	888	888	888
2291600110	10/20/2012 16:11:47	10/20/2012 16:23:57	1	30	1	1	888	888	888	4		6	6	3	9	2	4		2	888	888	1	1	2	888	888	888	888	888	888	888	888	888	888	888	888	888	888	888	888	888	888	888	888	888	888	888	888	888
2293249927	10/20/2012 21:58:50	10/20/2012 22:26:45	1	27	1	1	888	888	888	2		6	6	3	5	3	3		2	888	888	2	1	3	888	888	888	888	888	888	888	888	888	888	888	888	888	888	888	888	888	888	888	888	888	888	888	888	888
2295110137	10/20/2012 23:50:58	10/21/2012 00:00:49	1	29	1	2	brasil	6	3	4		6	6	3	8	3	5		2	888	888	3	1	3	888	888	888	888	888	888	888	888	888	888	888	888	888	888	888	888	888	888	888	888	888	888	888	888	888
2295142140	10/21/2012 00:57:51	10/21/2012 01:12:41	1	38	1	1	888	888	888	4		6	6	3	14	2	4		2	888	888	1	1	3	888	888	888	888	888	888	888	888	888	888	888	888	888	888	888	888	888	888	888	888	888	888	888	888	888
2298629345	10/21/2012 19:36:18	10/21/2012 19:50:51	1	29	1	1	888	888	888	4		6	6	3	1	3	8		2	888	888	1	1	3	888	888	888	888	888	888	888	888	888	888	888	888	888	888	888	888	888	888	888	888	888	888	888	888	888
2300489585	10/22/2012 10:27:28	10/22/2012 10:44:31	1	31	1	2	colombia	53	2	3		6	6	3	33	2	5		2	888	888	4	1	3	888	888	888	888	888	888	888	888	888	888	888	888	888	888	888	888	888	888	888	888	888	888	888	888	888
2300494456	10/22/2012 10:33:01	10/22/2012 10:44:25	1	31	1	1	888	888	888	4		6	6	3	2	3	4		2	888	888	2	1	3	888	888	888	888	888	888	888	888	888	888	888	888	888	888	888	888	888	888	888	888	888	888	888	888	888
2300543519	10/22/2012 11:25:58	10/22/2012 11:44:05	1	29	1	2	Francia	4	1	4		6	6	3	1	3	2		2	888	888	1	1	3	888	888	888	888	888	888	888	888	888	888	888	888	888	888	888	888	888	888	888	888	888	888	888	888	888
2300574004	10/22/2012 11:55:12	10/22/2012 12:10:40	1	63	1	1	888	888	888	4		4	6	3	20	3	5		2	888	888	4	1	3	888	888	888	888	888	888	888	888	888	888	888	888	888	888	888	888	888	888	888	888	888	888	888	888	888
2300670163	10/22/2012 13:03:11	10/22/2012 13:13:09	1	29	1	1	888	888	888	4		5	6	3	1	3	10		2	888	888	2	1	3	888	888	888	888	888	888	888	888	888	888	888	888	888	888	888	888	888	888	888	888	888	888	888	888	888
2300682352	10/22/2012 13:09:41	10/22/2012 13:19:50	1	53	1	1	888	888	888	4		6	6	3	3	3	4		2	888	888	3	2	2	888	888	888	888	888	888	888	888	888	888	888	888	888	888	888	888	888	888	888	888	888	888	888	888	888
2300716197	10/22/2012 13:26:58	10/22/2012 13:39:15	1	65	1	1	888	888	888	4		5	6	3	2	3	3		2	888	888	4	1	2	888	888	888	888	888	888	888	888	888	888	888	888	888	888	888	888	888	888	888	888	888	888	888	888	888
2300784468	10/22/2012 13:59:44	10/22/2012 14:10:57	1	20	1	1	888	888	888	3		5	6	3	1	3	4		2	888	888	3	1	2	888	888	888	888	888	888	888	888	888	888	888	888	888	888	888	888	888	888	888	888	888	888	888	888	888
2300816688	10/22/2012 14:14:34	10/22/2012 14:33:56	1	34	1	1	888	888	888	4		5	6	3	2	2	4		2	888	888	2	1	3	888	888	888	888	888	888	888	888	888	888	888	888	888	888	888	888	888	888	888	888	888	888	888	888	888
2300843031	10/22/2012 14:26:30	10/22/2012 14:39:08	1	30	1	1	888	888	888	4		6	6	3	1	3	4		2	888	888	4	1	3	888	888	888	888	888	888	888	888	888	888	888	888	888	888	888	888	888	888	888	888	888	888	888	888	888
2301517229	10/22/2012 19:25:11	10/22/2012 19:57:46	1	47	1	2	rumania	5	3	3		4	6	3	10	3	5		2	888	888	2	1	3	888	888	888	888	888	888	888	888	888	888	888	888	888	888	888	888	888	888	888	888	888	888	888	888	888
2301561187	10/22/2012 19:45:51	10/22/2012 20:04:33	1	34	1	2	rumania	11	3	3		6	6	3	2	3	4		2	888	888	2	2	1	1	#NULL!	#NULL!	#NULL!	#NULL!	#NULL!	#NULL!		2	888	888	888	888	888	888	2	3	888	888	888	888	888	888	888	888
2301773382	10/22/2012 21:30:51	10/22/2012 21:40:55	1	27	1	2	colombia	5	3	4		5	6	3	2	3	1		2	888	888	2	1	2	888	888	888	888	888	888	888	888	888	888	888	888	888	888	888	888	888	888	888	888	888	888	888	888	888
2301789732	10/22/2012 21:40:30	10/22/2012 21:53:05	1	23	1	1	888	888	888	4		6	6	3	2	3	8		2	888	888	3	1	3	888	888	888	888	888	888	888	888	888	888	888	888	888	888	888	888	888	888	888	888	888	888	888	888	888
2301799445	10/22/2012 21:45:54	10/22/2012 22:07:27	1	44	1	1	888	888	888	4		5	6	3	1	3	3		2	888	888	1	1	2	888	888	888	888	888	888	888	888	888	888	888	888	888	888	888	888	888	888	888	888	888	888	888	888	888
2301804267	10/22/2012 21:49:16	10/22/2012 22:01:34	1	22	1	1	888	888	888	3		5	6	3	3	3	8		2	888	888	5	1	3	888	888	888	888	888	888	888	888	888	888	888	888	888	888	888	888	888	888	888	888	888	888	888	888	888
2301805564	10/22/2012 21:49:17	10/22/2012 22:01:48	1	25	1	1	888	888	888	2		6	6	3	3	3	4		2	888	888	4	1	3	888	888	888	888	888	888	888	888	888	888	888	888	888	888	888	888	888	888	888	888	888	888	888	888	888
2301943220	10/22/2012 23:27:12	10/22/2012 23:41:03	1	23	1	1	888	888	888	4		6	6	3	1	3	4		2	888	888	2	1	3	888	888	888	888	888	888	888	888	888	888	888	888	888	888	888	888	888	888	888	888	888	888	888	888	888
2302580667	10/23/2012 11:41:50	10/23/2012 11:53:31	1	31	1	1	888	888	888	4		5	6	3	3	3	8		2	888	888	3	1	3	888	888	888	888	888	888	888	888	888	888	888	888	888	888	888	888	888	888	888	888	888	888	888	888	888
2302972811	10/23/2012 15:05:18	10/23/2012 15:19:12	1	33	1	1	888	888	888	3		5	6	3	1	3	8		2	888	888	1	1	1	#NULL!	1	#NULL!	#NULL!	#NULL!	#NULL!	#NULL!		1	2	1	2	2	2	2	2	2	888	888	1		2	1	1	1
2303080447	10/23/2012 15:49:30	10/23/2012 16:02:37	1	35	1	2	Per&#250;	11	3	4		6	6	3	1	3	4		2	888	888	2	1	3	888	888	888	888	888	888	888	888	888	888	888	888	888	888	888	888	888	888	888	888	888	888	888	888	888
2303096369	10/23/2012 15:56:18	10/23/2012 16:09:57	1	38	1	1	888	888	888	3		6	6	3	3	3	4		2	888	888	2	1	3	888	888	888	888	888	888	888	888	888	888	888	888	888	888	888	888	888	888	888	888	888	888	888	888	888
2303161146	10/23/2012 16:22:57	10/23/2012 16:34:52	1	31	1	1	888	888	888	4		6	6	3	6	2	1		2	888	888	3	1	3	888	888	888	888	888	888	888	888	888	888	888	888	888	888	888	888	888	888	888	888	888	888	888	888	888
2303219141	10/23/2012 16:48:11	10/23/2012 17:04:24	1	44	1	2	argentina	10	3	3		4	6	3	1	2	8		2	888	888	1	1	3	888	888	888	888	888	888	888	888	888	888	888	888	888	888	888	888	888	888	888	888	888	888	888	888	888
2303264084	10/23/2012 17:06:15	10/23/2012 17:13:50	1	39	1	1	888	888	888	4		5	6	3	9	3	1		2	888	888	3	2	1	#NULL!	#NULL!	#NULL!	#NULL!	1	#NULL!	#NULL!		2	888	888	888	888	888	888	2	3	888	888	888	888	888	888	888	888
2303276835	10/23/2012 17:10:37	10/23/2012 17:20:57	1	20	1	1	888	888	888	3		6	6	3	1	3	4		2	888	888	2	1	2	888	888	888	888	888	888	888	888	888	888	888	888	888	888	888	888	888	888	888	888	888	888	888	888	888
2303296091	10/23/2012 17:18:33	10/23/2012 17:34:53	1	31	1	2	Italia	5	3	4		6	6	3	4	3	7		2	888	888	2	1	3	888	888	888	888	888	888	888	888	888	888	888	888	888	888	888	888	888	888	888	888	888	888	888	888	888
2303398635	10/23/2012 17:58:41	10/23/2012 18:08:16	1	29	1	1	888	888	888	4		4	6	3	5	2	5		2	888	888	2	1	3	888	888	888	888	888	888	888	888	888	888	888	888	888	888	888	888	888	888	888	888	888	888	888	888	888
2303409300	10/23/2012 18:02:45	10/23/2012 18:12:32	1	52	1	1	888	888	888	3		6	6	3	5	3	8		2	888	888	3	1	3	888	888	888	888	888	888	888	888	888	888	888	888	888	888	888	888	888	888	888	888	888	888	888	888	888
2304330876	10/23/2012 22:09:03	10/23/2012 22:23:41	1	43	1	1	888	888	888	2		3	6	3	1	3	1		2	888	888	1	1	3	888	888	888	888	888	888	888	888	888	888	888	888	888	888	888	888	888	888	888	888	888	888	888	888	888
2304726288	10/23/2012 22:50:43	10/23/2012 23:12:03	1	35	1	1	888	888	888	1		3	6	3	2	3	10		2	888	888	2	1	1	#NULL!	1	#NULL!	#NULL!	#NULL!	#NULL!	#NULL!		2	888	888	888	888	888	888	2	3	888	888	888	888	888	888	888	888
2304732430	10/23/2012 22:49:10	10/23/2012 23:07:06	1	24	1	1	888	888	888	3		6	6	3	8	2	4		2	888	888	1	1	3	888	888	888	888	888	888	888	888	888	888	888	888	888	888	888	888	888	888	888	888	888	888	888	888	888
2305003834	10/24/2012 00:00:50	10/24/2012 00:13:01	1	34	1	1	888	888	888	4		5	6	3	4	2	5		2	888	888	3	3	3	888	888	888	888	888	888	888	888	888	888	888	888	888	888	888	888	888	888	888	888	888	888	888	888	888
2305471543	10/24/2012 07:27:21	10/24/2012 07:45:08	1	44	1	1	888	888	888	0	derecho	6	6	3	12	2	8		2	888	888	3	1	3	888	888	888	888	888	888	888	888	888	888	888	888	888	888	888	888	888	888	888	888	888	888	888	888	888
2305649104	10/24/2012 10:27:11	10/24/2012 10:42:02	1	56	1	1	888	888	888	3		5	6	3	4	3	5		2	888	888	2	1	2	888	888	888	888	888	888	888	888	888	888	888	888	888	888	888	888	888	888	888	888	888	888	888	888	888
2305684274	10/24/2012 10:57:32	10/24/2012 11:05:27	1	28	1	1	888	888	888	4		6	6	3	1	3	5		2	888	888	4	1	3	888	888	888	888	888	888	888	888	888	888	888	888	888	888	888	888	888	888	888	888	888	888	888	888	888
2305759874	10/24/2012 11:54:13	10/24/2012 12:05:51	1	43	1	1	888	888	888	3		6	6	3	4	3	4		2	888	888	3	1	3	888	888	888	888	888	888	888	888	888	888	888	888	888	888	888	888	888	888	888	888	888	888	888	888	888
2306194679	10/24/2012 15:12:48	10/24/2012 15:24:26	1	46	1	1	888	888	888	4		6	6	3	2	3	4		2	888	888	2	1	3	888	888	888	888	888	888	888	888	888	888	888	888	888	888	888	888	888	888	888	888	888	888	888	888	888
2306486478	10/24/2012 17:11:50	10/24/2012 23:52:27	1	19	1	2	COLOMBIA	3	3	4		6	6	3	6	2	4		2	888	888	1	1	3	888	888	888	888	888	888	888	888	888	888	888	888	888	888	888	888	888	888	888	888	888	888	888	888	888
2306583447	10/24/2012 17:49:51	10/24/2012 18:00:56	1	26	1	1	888	888	888	4		6	6	3	1	3	4		2	888	888	4	1	3	888	888	888	888	888	888	888	888	888	888	888	888	888	888	888	888	888	888	888	888	888	888	888	888	888
2306755461	10/24/2012 18:57:40	10/24/2012 19:31:35	1	42	1	2	bulgaria	10	3	3		5	6	3	10	2	4		2	888	888	3	1	2	888	888	888	888	888	888	888	888	888	888	888	888	888	888	888	888	888	888	888	888	888	888	888	888	888
2306893129	10/24/2012 19:56:13	10/24/2012 20:04:26	1	38	1	1	888	888	888	4		6	6	3	2	3	5		2	888	888	1	2	3	888	888	888	888	888	888	888	888	888	888	888	888	888	888	888	888	888	888	888	888	888	888	888	888	888
2307164946	10/24/2012 22:16:19	10/24/2012 22:25:27	1	22	1	1	888	888	888	4		6	6	3	6	2	9		2	888	888	3	1	3	888	888	888	888	888	888	888	888	888	888	888	888	888	888	888	888	888	888	888	888	888	888	888	888	888
2307354968	10/25/2012 00:26:39	10/25/2012 00:40:41	1	22	1	1	888	888	888	4		6	6	3	1	3	4		2	888	888	1	1	3	888	888	888	888	888	888	888	888	888	888	888	888	888	888	888	888	888	888	888	888	888	888	888	888	888
2307787770	10/25/2012 08:55:43	10/25/2012 09:07:36	1	52	1	1	888	888	888	4		6	6	3	26	2	6		2	888	888	2	1	3	888	888	888	888	888	888	888	888	888	888	888	888	888	888	888	888	888	888	888	888	888	888	888	888	888
2307802569	10/25/2012 09:13:51	10/25/2012 09:22:15	1	29	1	1	888	888	888	2		6	6	3	1	3	6		2	888	888	1	1	3	888	888	888	888	888	888	888	888	888	888	888	888	888	888	888	888	888	888	888	888	888	888	888	888	888
2307810642	10/25/2012 09:23:28	10/25/2012 09:30:07	1	26	1	1	888	888	888	4		6	6	3	1	3	10		2	888	888	2	1	3	888	888	888	888	888	888	888	888	888	888	888	888	888	888	888	888	888	888	888	888	888	888	888	888	888
2307828396	10/25/2012 09:44:06	10/25/2012 09:52:45	1	22	1	1	888	888	888	4		6	6	3	1	3	10		2	888	888	1	3	1	#NULL!	#NULL!	#NULL!	1	#NULL!	#NULL!	#NULL!		2	888	888	888	888	888	888	2	3	888	888	888	888	888	888	888	888
2307836952	10/25/2012 09:54:22	10/25/2012 10:05:10	1	41	1	1	888	888	888	2		6	6	3	4	2	10		2	888	888	1	1	2	888	888	888	888	888	888	888	888	888	888	888	888	888	888	888	888	888	888	888	888	888	888	888	888	888
2307838193	10/25/2012 09:55:53	10/25/2012 10:05:20	1	23	1	1	888	888	888	3		6	6	3	2	1	4		2	888	888	2	1	2	888	888	888	888	888	888	888	888	888	888	888	888	888	888	888	888	888	888	888	888	888	888	888	888	888
2307838625	10/25/2012 09:56:28	10/25/2012 10:11:39	1	38	1	1	888	888	888	3		6	6	3	5	3	8		2	888	888	1	1	3	888	888	888	888	888	888	888	888	888	888	888	888	888	888	888	888	888	888	888	888	888	888	888	888	888
2307915860	10/25/2012 11:14:33	10/25/2012 11:30:08	1	65	1	1	888	888	888	2		4	6	3	3	3	4		2	888	888	3	1	3	888	888	888	888	888	888	888	888	888	888	888	888	888	888	888	888	888	888	888	888	888	888	888	888	888
2307917521	10/25/2012 11:15:56	10/25/2012 11:40:09	1	30	1	1	888	888	888	3		5	6	3	2	2	8		2	888	888	1	1	3	888	888	888	888	888	888	888	888	888	888	888	888	888	888	888	888	888	888	888	888	888	888	888	888	888
2307923819	10/25/2012 11:21:36	10/25/2012 11:34:23	1	31	1	1	888	888	888	3		6	6	3	9	2	4		2	888	888	1	1	3	888	888	888	888	888	888	888	888	888	888	888	888	888	888	888	888	888	888	888	888	888	888	888	888	888
2307946829	10/25/2012 11:42:06	10/25/2012 11:51:18	1	29	1	1	888	888	888	4		6	6	3	1	3	4		2	888	888	2	1	3	888	888	888	888	888	888	888	888	888	888	888	888	888	888	888	888	888	888	888	888	888	888	888	888	888
2307948319	10/25/2012 11:43:19	10/25/2012 11:54:37	1	27	1	1	888	888	888	2		6	6	3	1	3	10		2	888	888	1	2	2	888	888	888	888	888	888	888	888	888	888	888	888	888	888	888	888	888	888	888	888	888	888	888	888	888
2307969728	10/25/2012 12:00:16	10/25/2012 12:11:53	1	35	1	1	888	888	888	4		4	6	3	4	2	4		2	888	888	2	1	3	888	888	888	888	888	888	888	888	888	888	888	888	888	888	888	888	888	888	888	888	888	888	888	888	888
2308004798	10/25/2012 12:24:38	10/25/2012 12:34:13	1	23	1	2	Alemania	1	2	4		6	6	3	9	2	10		2	888	888	1	1	3	888	888	888	888	888	888	888	888	888	888	888	888	888	888	888	888	888	888	888	888	888	888	888	888	888
2308155370	10/25/2012 13:43:50	10/25/2012 13:56:11	1	26	1	1	888	888	888	4		5	6	3	1	3	4		2	888	888	3	1	3	888	888	888	888	888	888	888	888	888	888	888	888	888	888	888	888	888	888	888	888	888	888	888	888	888
2308190536	10/25/2012 13:59:58	10/25/2012 14:11:07	1	56	1	1	888	888	888	4		4	6	3	7	2	4		2	888	888	1	1	3	888	888	888	888	888	888	888	888	888	888	888	888	888	888	888	888	888	888	888	888	888	888	888	888	888
2308425243	10/25/2012 15:39:04	10/25/2012 15:59:39	1	51	1	1	888	888	888	2		5	6	3	18	3	8		2	888	888	3	1	3	888	888	888	888	888	888	888	888	888	888	888	888	888	888	888	888	888	888	888	888	888	888	888	888	888
2308616656	10/25/2012 17:01:06	10/25/2012 17:17:11	1	22	1	1	888	888	888	4		6	6	3	1	3	4		2	888	888	5	1	3	888	888	888	888	888	888	888	888	888	888	888	888	888	888	888	888	888	888	888	888	888	888	888	888	888
2308702023	10/25/2012 17:39:02	10/25/2012 17:50:22	1	31	1	1	888	888	888	3		5	6	3	4	2	4		2	888	888	2	1	3	888	888	888	888	888	888	888	888	888	888	888	888	888	888	888	888	888	888	888	888	888	888	888	888	888
2308713992	10/25/2012 17:44:00	10/25/2012 17:55:05	1	22	1	2	Bolivia	7	3	4		6	6	3	8	2	5		2	888	888	1	1	3	888	888	888	888	888	888	888	888	888	888	888	888	888	888	888	888	888	888	888	888	888	888	888	888	888
2308832807	10/25/2012 18:36:22	10/25/2012 18:45:50	1	41	1	1	888	888	888	3		5	6	3	6	3	8		2	888	888	2	1	3	888	888	888	888	888	888	888	888	888	888	888	888	888	888	888	888	888	888	888	888	888	888	888	888	888
2308875447	10/25/2012 18:54:56	10/25/2012 19:10:00	1	28	1	2	Venezuela	9	2	4		5	6	3	2	1	5		2	888	888	1	1	3	888	888	888	888	888	888	888	888	888	888	888	888	888	888	888	888	888	888	888	888	888	888	888	888	888
2308966331	10/25/2012 19:35:44	10/25/2012 19:49:46	1	46	1	1	888	888	888	3		6	6	3	3	2	8		2	888	888	2	1	3	888	888	888	888	888	888	888	888	888	888	888	888	888	888	888	888	888	888	888	888	888	888	888	888	888
2309034315	10/25/2012 20:06:30	10/25/2012 20:14:14	1	20	1	1	888	888	888	4		6	6	3	15	1	2		2	888	888	2	1	3	888	888	888	888	888	888	888	888	888	888	888	888	888	888	888	888	888	888	888	888	888	888	888	888	888
2309104024	10/25/2012 20:38:49	10/25/2012 20:46:22	1	28	1	1	888	888	888	3		6	6	3	2	3	8		2	888	888	1	1	2	888	888	888	888	888	888	888	888	888	888	888	888	888	888	888	888	888	888	888	888	888	888	888	888	888
2309231323	10/25/2012 21:46:50	10/25/2012 21:55:24	1	30	1	1	888	888	888	4		6	6	3	3	3	4		2	888	888	2	1	2	888	888	888	888	888	888	888	888	888	888	888	888	888	888	888	888	888	888	888	888	888	888	888	888	888
2309359423	10/25/2012 23:15:59	10/25/2012 23:27:26	1	25	1	1	888	888	888	2		6	6	3	2	3	4		2	888	888	1	1	3	888	888	888	888	888	888	888	888	888	888	888	888	888	888	888	888	888	888	888	888	888	888	888	888	888
2309461808	10/26/2012 00:39:47	10/26/2012 00:58:30	1	56	1	1	888	888	888	2		5	6	3	42	1	4		2	888	888	2	1	2	888	888	888	888	888	888	888	888	888	888	888	888	888	888	888	888	888	888	888	888	888	888	888	888	888
2309530853	10/26/2012 01:44:11	10/26/2012 01:51:19	1	30	1	1	888	888	888	4		6	6	3	1	3	10		2	888	888	1	2	3	888	888	888	888	888	888	888	888	888	888	888	888	888	888	888	888	888	888	888	888	888	888	888	888	888
2309690857	10/26/2012 05:14:46	10/26/2012 05:41:30	#NULL!	31	1	1	888	888	888	3		6	6	3	4	2	4		2	888	888	1	#NULL!	3	888	888	888	888	888	888	888	888	888	888	888	888	888	888	888	888	888	888	888	888	888	888	888	888	888
2309729397	10/26/2012 06:28:58	10/26/2012 06:47:05	1	51	1	1	888	888	888	4		5	6	3	10	2	8		2	888	888	2	2	3	888	888	888	888	888	888	888	888	888	888	888	888	888	888	888	888	888	888	888	888	888	888	888	888	888
2309740121	10/26/2012 06:53:56	10/26/2012 07:10:39	1	56	1	1	888	888	888	4		5	6	3	2	3	4		2	888	888	4	1	3	888	888	888	888	888	888	888	888	888	888	888	888	888	888	888	888	888	888	888	888	888	888	888	888	888
2309887879	10/26/2012 10:14:20	10/26/2012 10:23:52	1	31	1	1	888	888	888	3		6	6	3	6	2	3		2	888	888	3	1	2	888	888	888	888	888	888	888	888	888	888	888	888	888	888	888	888	888	888	888	888	888	888	888	888	888
2309939973	10/26/2012 11:14:00	10/26/2012 11:28:49	1	59	1	1	888	888	888	3		5	6	3	6	2	4		2	888	888	1	1	3	888	888	888	888	888	888	888	888	888	888	888	888	888	888	888	888	888	888	888	888	888	888	888	888	888
2309980126	10/26/2012 11:54:53	10/26/2012 12:12:16	1	21	1	1	888	888	888	2		6	6	3	2	2	4		2	888	888	1	1	3	888	888	888	888	888	888	888	888	888	888	888	888	888	888	888	888	888	888	888	888	888	888	888	888	888
2309990747	10/26/2012 12:01:58	10/26/2012 12:33:52	1	27	1	2	Venezuela	7	3	3		6	6	3	1	3	4		2	888	888	1	1	3	888	888	888	888	888	888	888	888	888	888	888	888	888	888	888	888	888	888	888	888	888	888	888	888	888
2310014171	10/26/2012 12:22:12	10/26/2012 12:30:59	1	42	1	1	888	888	888	4		6	6	3	15	1	4		2	888	888	4	2	3	888	888	888	888	888	888	888	888	888	888	888	888	888	888	888	888	888	888	888	888	888	888	888	888	888
2310018653	10/26/2012 12:25:46	10/26/2012 12:34:14	1	47	1	1	888	888	888	4		6	6	3	6	3	4		2	888	888	3	1	3	888	888	888	888	888	888	888	888	888	888	888	888	888	888	888	888	888	888	888	888	888	888	888	888	888
2310050626	10/26/2012 12:47:51	10/26/2012 12:57:11	1	44	1	1	888	888	888	4		6	6	3	1	3	4		2	888	888	3	3	2	888	888	888	888	888	888	888	888	888	888	888	888	888	888	888	888	888	888	888	888	888	888	888	888	888
2310057760	10/26/2012 12:52:12	10/26/2012 13:53:13	1	45	1	1	888	888	888	4		5	6	3	3	3	4		2	888	888	3	1	3	888	888	888	888	888	888	888	888	888	888	888	888	888	888	888	888	888	888	888	888	888	888	888	888	888
2310065897	10/26/2012 12:58:01	10/26/2012 21:59:25	1	42	1	2	italia	8	3	3		5	6	3	4	3	8		2	888	888	2	1	3	888	888	888	888	888	888	888	888	888	888	888	888	888	888	888	888	888	888	888	888	888	888	888	888	888
2310077936	10/26/2012 13:05:09	10/26/2012 13:17:45	1	21	1	1	888	888	888	3		5	6	3	3	2	10		2	888	888	3	1	3	888	888	888	888	888	888	888	888	888	888	888	888	888	888	888	888	888	888	888	888	888	888	888	888	888
2310087497	10/26/2012 13:10:49	10/26/2012 13:20:49	1	32	1	1	888	888	888	3		5	6	3	4	3	8		2	888	888	1	3	3	888	888	888	888	888	888	888	888	888	888	888	888	888	888	888	888	888	888	888	888	888	888	888	888	888
2310110354	10/26/2012 13:23:33	10/26/2012 13:36:06	1	35	1	1	888	888	888	4		6	6	3	4	2	8		2	888	888	1	1	3	888	888	888	888	888	888	888	888	888	888	888	888	888	888	888	888	888	888	888	888	888	888	888	888	888
2310164486	10/26/2012 13:48:43	10/26/2012 14:01:28	1	24	1	1	888	888	888	4		6	6	3	4	2	8		2	888	888	1	3	2	888	888	888	888	888	888	888	888	888	888	888	888	888	888	888	888	888	888	888	888	888	888	888	888	888
2310183598	10/26/2012 14:01:39	10/26/2012 14:14:56	1	46	1	1	888	888	888	3		5	6	3	1	3	4		2	888	888	3	1	3	888	888	888	888	888	888	888	888	888	888	888	888	888	888	888	888	888	888	888	888	888	888	888	888	888
2310184754	10/26/2012 14:00:14	10/26/2012 14:19:58	1	31	1	1	888	888	888	3		6	6	3	3	3	8		2	888	888	3	2	2	888	888	888	888	888	888	888	888	888	888	888	888	888	888	888	888	888	888	888	888	888	888	888	888	888
2310187880	10/26/2012 14:03:39	10/26/2012 14:14:40	1	28	1	1	888	888	888	4		6	6	3	2	3	8		2	888	888	1	1	3	888	888	888	888	888	888	888	888	888	888	888	888	888	888	888	888	888	888	888	888	888	888	888	888	888
2310190144	10/26/2012 14:04:12	10/26/2012 14:18:58	1	34	1	1	888	888	888	4		6	6	3	7	3	4		2	888	888	5	1	3	888	888	888	888	888	888	888	888	888	888	888	888	888	888	888	888	888	888	888	888	888	888	888	888	888
2310193372	10/26/2012 14:06:44	10/26/2012 14:22:53	1	24	1	1	888	888	888	4		6	6	3	8	2	4		2	888	888	1	#NULL!	3	888	888	888	888	888	888	888	888	888	888	888	888	888	888	888	888	888	888	888	888	888	888	888	888	888
2310197316	10/26/2012 14:06:43	10/26/2012 15:37:48	1	22	1	1	888	888	888	3		6	6	3	16	2	8		2	888	888	3	1	3	888	888	888	888	888	888	888	888	888	888	888	888	888	888	888	888	888	888	888	888	888	888	888	888	888
2310207888	10/26/2012 14:13:41	10/26/2012 14:30:07	1	40	1	1	888	888	888	4		4	6	3	24	2	8		2	888	888	3	1	1	1	#NULL!	#NULL!	#NULL!	#NULL!	1	#NULL!		2	888	888	888	888	888	888	2	3	888	888	888	888	888	888	888	888
2310301317	10/26/2012 14:59:43	10/26/2012 15:13:31	1	27	1	1	888	888	888	3		6	6	3	5	3	8		2	888	888	1	3	1	#NULL!	1	#NULL!	#NULL!	#NULL!	#NULL!	#NULL!		2	888	888	888	888	888	888	2	3	888	888	888	888	888	888	888	888
2310363367	10/26/2012 15:28:40	10/26/2012 15:45:12	1	58	1	2	Portugal	10	2	3		6	6	3	1	3	5		2	888	888	1	2	2	888	888	888	888	888	888	888	888	888	888	888	888	888	888	888	888	888	888	888	888	888	888	888	888	888
2310443490	10/26/2012 16:06:04	10/26/2012 16:18:00	1	22	1	1	888	888	888	3		6	6	3	6	2	4		2	888	888	1	1	3	888	888	888	888	888	888	888	888	888	888	888	888	888	888	888	888	888	888	888	888	888	888	888	888	888
2310470107	10/26/2012 16:18:43	10/26/2012 16:28:17	1	25	1	1	888	888	888	3		6	6	3	6	2	4		2	888	888	1	1	3	888	888	888	888	888	888	888	888	888	888	888	888	888	888	888	888	888	888	888	888	888	888	888	888	888
2310523903	10/26/2012 16:44:29	10/26/2012 16:54:11	1	36	1	1	888	888	888	3		6	6	3	4	3	4		2	888	888	1	1	3	888	888	888	888	888	888	888	888	888	888	888	888	888	888	888	888	888	888	888	888	888	888	888	888	888
2310528748	10/26/2012 16:46:59	10/26/2012 16:55:36	1	23	1	1	888	888	888	4		6	6	3	2	2	4		2	888	888	2	1	3	888	888	888	888	888	888	888	888	888	888	888	888	888	888	888	888	888	888	888	888	888	888	888	888	888
2310633250	10/26/2012 17:39:06	10/26/2012 17:51:24	1	37	1	1	888	888	888	4		5	6	3	1	3	4		2	888	888	4	2	2	888	888	888	888	888	888	888	888	888	888	888	888	888	888	888	888	888	888	888	888	888	888	888	888	888
2310709295	10/26/2012 18:23:22	10/26/2012 18:35:52	1	43	1	1	888	888	888	3		5	6	3	20	3	1		2	888	888	3	1	3	888	888	888	888	888	888	888	888	888	888	888	888	888	888	888	888	888	888	888	888	888	888	888	888	888
2310771558	10/26/2012 18:52:23	10/26/2012 19:06:29	1	26	1	2	Republica Dominicana	1	2	4		5	6	3	2	2	5		2	888	888	1	1	2	888	888	888	888	888	888	888	888	888	888	888	888	888	888	888	888	888	888	888	888	888	888	888	888	888
2310812486	10/26/2012 19:15:56	10/26/2012 19:36:43	1	30	1	1	888	888	888	2		6	6	3	12	2	5		2	888	888	3	1	3	888	888	888	888	888	888	888	888	888	888	888	888	888	888	888	888	888	888	888	888	888	888	888	888	888
2310875952	10/26/2012 19:48:34	10/26/2012 20:15:00	1	32	1	1	888	888	888	4		6	6	3	9	2	4		2	888	888	2	1	2	888	888	888	888	888	888	888	888	888	888	888	888	888	888	888	888	888	888	888	888	888	888	888	888	888
2311178802	10/26/2012 23:24:11	10/26/2012 23:56:54	1	37	1	1	888	888	888	4		5	6	3	2	3	1		2	888	888	3	1	3	888	888	888	888	888	888	888	888	888	888	888	888	888	888	888	888	888	888	888	888	888	888	888	888	888
2311425757	10/27/2012 05:58:31	10/27/2012 06:11:51	1	37	1	1	888	888	888	3		6	6	3	4	3	1		2	888	888	3	1	3	888	888	888	888	888	888	888	888	888	888	888	888	888	888	888	888	888	888	888	888	888	888	888	888	888
2311442764	10/27/2012 06:52:15	10/27/2012 07:20:36	1	48	1	1	888	888	888	2		6	6	3	15	3	4		2	888	888	5	1	3	888	888	888	888	888	888	888	888	888	888	888	888	888	888	888	888	888	888	888	888	888	888	888	888	888
2311462784	10/27/2012 07:56:10	10/27/2012 08:10:50	1	40	1	1	888	888	888	4		5	6	3	14	3	1		2	888	888	3	1	2	888	888	888	888	888	888	888	888	888	888	888	888	888	888	888	888	888	888	888	888	888	888	888	888	888
2311481623	10/27/2012 08:53:01	10/27/2012 09:04:12	1	35	1	1	888	888	888	4		5	6	3	4	3	4		2	888	888	1	1	3	888	888	888	888	888	888	888	888	888	888	888	888	888	888	888	888	888	888	888	888	888	888	888	888	888
2311518739	10/27/2012 10:26:25	10/27/2012 10:40:15	1	30	1	1	888	888	888	4		6	6	3	5	3	3		2	888	888	1	1	3	888	888	888	888	888	888	888	888	888	888	888	888	888	888	888	888	888	888	888	888	888	888	888	888	888
2311589400	10/27/2012 12:38:26	10/27/2012 12:49:10	1	50	1	1	888	888	888	4		3	6	3	2	3	4		2	888	888	3	1	3	888	888	888	888	888	888	888	888	888	888	888	888	888	888	888	888	888	888	888	888	888	888	888	888	888
2311785815	10/27/2012 16:25:47	10/27/2012 16:38:28	1	40	1	1	888	888	888	4		5	6	3	12	2	3		2	888	888	2	2	3	888	888	888	888	888	888	888	888	888	888	888	888	888	888	888	888	888	888	888	888	888	888	888	888	888
2311815472	10/27/2012 16:59:48	10/27/2012 17:08:38	1	42	1	1	888	888	888	2		6	6	3	5	3	3		2	888	888	2	1	3	888	888	888	888	888	888	888	888	888	888	888	888	888	888	888	888	888	888	888	888	888	888	888	888	888
2311819617	10/27/2012 17:04:08	10/27/2012 17:25:22	1	40	1	2	ecuador	12	3	3		5	6	3	1	3	8		2	888	888	2	1	3	888	888	888	888	888	888	888	888	888	888	888	888	888	888	888	888	888	888	888	888	888	888	888	888	888
2311846129	10/27/2012 17:34:14	10/27/2012 17:45:35	1	34	1	1	888	888	888	4		6	6	3	10	1	4		2	888	888	1	1	3	888	888	888	888	888	888	888	888	888	888	888	888	888	888	888	888	888	888	888	888	888	888	888	888	888
2311859018	10/27/2012 17:49:09	10/27/2012 17:56:55	1	24	1	1	888	888	888	4		6	6	3	1	3	4		2	888	888	1	2	3	888	888	888	888	888	888	888	888	888	888	888	888	888	888	888	888	888	888	888	888	888	888	888	888	888
2311922206	10/27/2012 19:01:08	10/27/2012 19:20:08	1	31	1	1	888	888	888	4		6	6	3	2	3	4		2	888	888	3	1	3	888	888	888	888	888	888	888	888	888	888	888	888	888	888	888	888	888	888	888	888	888	888	888	888	888
2312055783	10/27/2012 21:46:23	10/27/2012 22:07:51	1	36	1	1	888	888	888	4		5	6	3	1	3	4		2	888	888	3	1	3	888	888	888	888	888	888	888	888	888	888	888	888	888	888	888	888	888	888	888	888	888	888	888	888	888
2312135694	10/27/2012 23:45:02	10/27/2012 23:54:00	1	32	1	1	888	888	888	1		6	6	3	6	2	1		2	888	888	1	1	3	888	888	888	888	888	888	888	888	888	888	888	888	888	888	888	888	888	888	888	888	888	888	888	888	888
2312177985	10/28/2012 00:55:10	10/28/2012 01:15:04	1	50	1	2	Per&#250;	9	3	4		6	6	3	2	3	1		2	888	888	2	2	2	888	888	888	888	888	888	888	888	888	888	888	888	888	888	888	888	888	888	888	888	888	888	888	888	888
2312201662	10/28/2012 01:33:37	10/28/2012 01:45:35	1	35	1	1	888	888	888	2		5	6	3	2	3	8		2	888	888	2	1	3	888	888	888	888	888	888	888	888	888	888	888	888	888	888	888	888	888	888	888	888	888	888	888	888	888
2312467393	10/28/2012 12:36:08	10/28/2012 12:44:06	1	37	1	1	888	888	888	4		6	6	3	6	2	4		2	888	888	1	3	3	888	888	888	888	888	888	888	888	888	888	888	888	888	888	888	888	888	888	888	888	888	888	888	888	888
2312563811	10/28/2012 15:10:03	10/28/2012 15:18:16	1	35	1	1	888	888	888	4		4	6	3	5	3	3		2	888	888	3	1	3	888	888	888	888	888	888	888	888	888	888	888	888	888	888	888	888	888	888	888	888	888	888	888	888	888
2312599813	10/28/2012 15:59:59	10/28/2012 16:12:49	1	34	1	2	Inglaterra	13	3	3		5	6	3	2	3	1		2	888	888	2	1	3	888	888	888	888	888	888	888	888	888	888	888	888	888	888	888	888	888	888	888	888	888	888	888	888	888
2312608421	10/28/2012 15:42:15	10/28/2012 16:19:27	1	23	1	1	888	888	888	4		6	6	3	3	3	4		2	888	888	3	2	3	888	888	888	888	888	888	888	888	888	888	888	888	888	888	888	888	888	888	888	888	888	888	888	888	888
2312634196	10/28/2012 16:46:12	10/28/2012 17:09:11	1	32	1	2	peru	5	3	4		6	6	3	3	3	4		2	888	888	3	1	3	888	888	888	888	888	888	888	888	888	888	888	888	888	888	888	888	888	888	888	888	888	888	888	888	888
2312711556	10/28/2012 18:26:12	10/28/2012 18:38:45	1	42	1	1	888	888	888	4		5	6	3	5	2	4		2	888	888	4	2	3	888	888	888	888	888	888	888	888	888	888	888	888	888	888	888	888	888	888	888	888	888	888	888	888	888
2312740692	10/28/2012 19:02:52	10/28/2012 19:14:14	1	43	1	1	888	888	888	4		6	6	3	4	3	3		2	888	888	4	1	3	888	888	888	888	888	888	888	888	888	888	888	888	888	888	888	888	888	888	888	888	888	888	888	888	888
2312787345	10/28/2012 20:02:21	10/28/2012 20:15:37	1	33	1	1	888	888	888	4		6	6	3	1	3	4		2	888	888	2	1	3	888	888	888	888	888	888	888	888	888	888	888	888	888	888	888	888	888	888	888	888	888	888	888	888	888
2312793404	10/28/2012 20:09:52	10/28/2012 20:26:35	1	50	1	1	888	888	888	1		6	6	3	6	3	8		2	888	888	3	1	3	888	888	888	888	888	888	888	888	888	888	888	888	888	888	888	888	888	888	888	888	888	888	888	888	888
2312820942	10/28/2012 20:44:54	10/28/2012 21:16:57	1	37	1	2	Cuba	5	3	3		6	6	3	3	3	8		2	888	888	2	2	3	888	888	888	888	888	888	888	888	888	888	888	888	888	888	888	888	888	888	888	888	888	888	888	888	888
2313179108	10/29/2012 04:39:37	10/29/2012 04:55:39	1	41	1	1	888	888	888	3		6	6	3	1	3	4		2	888	888	3	1	3	888	888	888	888	888	888	888	888	888	888	888	888	888	888	888	888	888	888	888	888	888	888	888	888	888
2313192683	10/29/2012 05:06:51	10/29/2012 05:29:05	1	42	1	1	888	888	888	2		6	6	3	2	3	4		2	888	888	4	2	2	888	888	888	888	888	888	888	888	888	888	888	888	888	888	888	888	888	888	888	888	888	888	888	888	888
2313294586	10/29/2012 08:44:21	10/29/2012 08:58:32	1	38	1	1	888	888	888	4		5	6	3	2	2	5		2	888	888	4	1	3	888	888	888	888	888	888	888	888	888	888	888	888	888	888	888	888	888	888	888	888	888	888	888	888	888
2313339946	10/29/2012 09:46:08	10/29/2012 10:17:06	1	33	1	2	ITALIA	3	3	3		6	6	3	1	3	4		2	888	888	2	1	2	888	888	888	888	888	888	888	888	888	888	888	888	888	888	888	888	888	888	888	888	888	888	888	888	888
2313339957	10/29/2012 09:46:05	10/29/2012 09:58:14	1	38	1	1	888	888	888	3		6	6	3	1	3	4		2	888	888	1	1	3	888	888	888	888	888	888	888	888	888	888	888	888	888	888	888	888	888	888	888	888	888	888	888	888	888
2313363146	10/29/2012 10:14:46	10/29/2012 10:23:30	1	24	1	1	888	888	888	4		6	6	3	6	2	8		2	888	888	1	1	3	888	888	888	888	888	888	888	888	888	888	888	888	888	888	888	888	888	888	888	888	888	888	888	888	888
2313510046	10/29/2012 12:40:37	10/29/2012 12:45:25	1	24	1	2	cuba	2	3	3		6	6	3	1	3	5		2	888	888	2	1	2	888	888	888	888	888	888	888	888	888	888	888	888	888	888	888	888	888	888	888	888	888	888	888	888	888
2313698924	10/29/2012 14:25:56	10/29/2012 14:46:46	1	41	1	1	888	888	888	2		4	6	3	10	3	5		2	888	888	1	1	3	888	888	888	888	888	888	888	888	888	888	888	888	888	888	888	888	888	888	888	888	888	888	888	888	888
2313744679	10/29/2012 14:47:14	10/29/2012 14:58:16	1	39	1	1	888	888	888	2		5	6	3	3	3	4		2	888	888	2	1	3	888	888	888	888	888	888	888	888	888	888	888	888	888	888	888	888	888	888	888	888	888	888	888	888	888
2314055410	10/29/2012 17:00:41	10/29/2012 17:11:16	1	49	1	1	888	888	888	3		5	6	3	10	3	8		2	888	888	1	2	3	888	888	888	888	888	888	888	888	888	888	888	888	888	888	888	888	888	888	888	888	888	888	888	888	888
2314091642	10/29/2012 17:17:09	10/29/2012 17:29:28	1	33	1	2	venezuela	6	3	3		4	6	3	7	3	9		2	888	888	2	1	3	888	888	888	888	888	888	888	888	888	888	888	888	888	888	888	888	888	888	888	888	888	888	888	888	888
2314324989	10/29/2012 19:03:28	10/29/2012 19:15:54	1	29	1	1	888	888	888	2		5	6	3	10	2	4		2	888	888	2	1	3	888	888	888	888	888	888	888	888	888	888	888	888	888	888	888	888	888	888	888	888	888	888	888	888	888
2315255634	10/30/2012 06:52:59	10/30/2012 07:21:03	1	43	1	1	888	888	888	2		4	6	3	2	3	6		2	888	888	1	1	3	888	888	888	888	888	888	888	888	888	888	888	888	888	888	888	888	888	888	888	888	888	888	888	888	888
2315367719	10/30/2012 10:01:26	10/30/2012 10:09:35	1	26	1	1	888	888	888	0	Master	5	6	3	2	3	8		2	888	888	1	1	3	888	888	888	888	888	888	888	888	888	888	888	888	888	888	888	888	888	888	888	888	888	888	888	888	888
2316074349	10/30/2012 16:55:50	10/30/2012 17:11:08	1	23	1	1	888	888	888	3		6	6	3	2	3	4		2	888	888	1	1	3	888	888	888	888	888	888	888	888	888	888	888	888	888	888	888	888	888	888	888	888	888	888	888	888	888
2316155412	10/30/2012 17:30:36	10/30/2012 17:39:02	1	31	1	1	888	888	888	4		6	6	3	6	2	8		2	888	888	1	1	3	888	888	888	888	888	888	888	888	888	888	888	888	888	888	888	888	888	888	888	888	888	888	888	888	888
2316209003	10/30/2012 17:55:14	10/30/2012 18:09:43	1	43	1	1	888	888	888	4		6	6	3	6	2	4		2	888	888	1	1	3	888	888	888	888	888	888	888	888	888	888	888	888	888	888	888	888	888	888	888	888	888	888	888	888	888
2316222491	10/30/2012 18:01:16	10/30/2012 18:17:50	1	23	1	1	888	888	888	4		5	6	3	1	3	4		2	888	888	4	1	3	888	888	888	888	888	888	888	888	888	888	888	888	888	888	888	888	888	888	888	888	888	888	888	888	888
2316441681	10/30/2012 19:37:13	10/30/2012 19:49:50	1	52	1	1	888	888	888	3		6	6	3	10	3	5		2	888	888	3	1	3	888	888	888	888	888	888	888	888	888	888	888	888	888	888	888	888	888	888	888	888	888	888	888	888	888
2316497856	10/30/2012 20:01:43	10/30/2012 20:13:33	1	43	1	1	888	888	888	4		4	6	3	1	3	10		2	888	888	2	3	3	888	888	888	888	888	888	888	888	888	888	888	888	888	888	888	888	888	888	888	888	888	888	888	888	888
2316817318	10/30/2012 22:23:29	10/30/2012 22:35:47	1	25	1	1	888	888	888	3		6	6	3	1	3	3		2	888	888	2	1	3	888	888	888	888	888	888	888	888	888	888	888	888	888	888	888	888	888	888	888	888	888	888	888	888	888
2317419557	10/31/2012 09:36:42	10/31/2012 10:12:41	1	21	1	1	888	888	888	2		6	6	3	5	2	2		2	888	888	2	1	3	888	888	888	888	888	888	888	888	888	888	888	888	888	888	888	888	888	888	888	888	888	888	888	888	888
2317476548	10/31/2012 10:42:21	10/31/2012 10:53:12	1	28	1	1	888	888	888	4		6	6	3	2	2	6		2	888	888	3	1	3	888	888	888	888	888	888	888	888	888	888	888	888	888	888	888	888	888	888	888	888	888	888	888	888	888
2317483234	10/31/2012 10:49:32	10/31/2012 11:02:33	1	40	1	2	colombia	8	3	0	ingreso a la universidad	5	6	3	6	3	1		2	888	888	3	1	3	888	888	888	888	888	888	888	888	888	888	888	888	888	888	888	888	888	888	888	888	888	888	888	888	888
2317508873	10/31/2012 11:14:48	10/31/2012 12:17:54	1	38	1	1	888	888	888	4		5	6	3	7	3	4		2	888	888	2	1	3	888	888	888	888	888	888	888	888	888	888	888	888	888	888	888	888	888	888	888	888	888	888	888	888	888
2317548080	10/31/2012 11:48:59	10/31/2012 12:01:18	1	27	1	1	888	888	888	4		6	6	3	9	2	4		2	888	888	1	1	3	888	888	888	888	888	888	888	888	888	888	888	888	888	888	888	888	888	888	888	888	888	888	888	888	888
2317614963	10/31/2012 12:36:45	10/31/2012 12:47:06	1	29	1	1	888	888	888	3		6	6	3	4	3	4		2	888	888	3	3	1	#NULL!	1	#NULL!	#NULL!	1	#NULL!	#NULL!		2	888	888	888	888	888	888	2	3	888	888	888	888	888	888	888	888
2317620525	10/31/2012 12:40:17	10/31/2012 12:51:38	1	50	1	1	888	888	888	4		6	6	3	6	2	4		2	888	888	3	1	3	888	888	888	888	888	888	888	888	888	888	888	888	888	888	888	888	888	888	888	888	888	888	888	888	888
2318056976	10/31/2012 16:05:48	10/31/2012 16:10:32	1	32	1	1	888	888	888	4		5	6	3	1	3	4		2	888	888	1	1	2	888	888	888	888	888	888	888	888	888	888	888	888	888	888	888	888	888	888	888	888	888	888	888	888	888
2318166833	10/31/2012 16:48:51	10/31/2012 17:00:03	1	42	1	1	888	888	888	3		5	6	3	5	3	8		2	888	888	2	1	3	888	888	888	888	888	888	888	888	888	888	888	888	888	888	888	888	888	888	888	888	888	888	888	888	888
2318301924	10/31/2012 17:47:34	10/31/2012 17:57:08	1	31	1	1	888	888	888	3		6	6	3	1	3	8		2	888	888	3	1	1	#NULL!	#NULL!	1	#NULL!	#NULL!	#NULL!	#NULL!		2	888	888	888	888	888	888	2	3	888	888	888	888	888	888	888	888
2318417505	10/31/2012 18:36:40	10/31/2012 18:53:14	1	41	1	1	888	888	888	3		5	6	3	8	3	8		2	888	888	1	1	3	888	888	888	888	888	888	888	888	888	888	888	888	888	888	888	888	888	888	888	888	888	888	888	888	888
2318548220	10/31/2012 19:33:28	10/31/2012 19:43:57	1	28	1	1	888	888	888	4		6	6	3	10	2	4		2	888	888	1	1	3	888	888	888	888	888	888	888	888	888	888	888	888	888	888	888	888	888	888	888	888	888	888	888	888	888
2318797609	10/31/2012 21:38:35	10/31/2012 21:48:35	1	25	1	1	888	888	888	4		5	6	3	8	2	1		2	888	888	1	1	3	888	888	888	888	888	888	888	888	888	888	888	888	888	888	888	888	888	888	888	888	888	888	888	888	888
2318827016	10/31/2012 21:57:09	10/31/2012 22:17:58	1	34	1	1	888	888	888	0	Master en intervenci&#243;n psicopedag&#243;gica c	6	6	3	3	3	6		2	888	888	4	1	3	888	888	888	888	888	888	888	888	888	888	888	888	888	888	888	888	888	888	888	888	888	888	888	888	888
2318834011	10/31/2012 22:02:21	10/31/2012 22:09:35	1	30	1	1	888	888	888	3		6	6	3	14	2	8		2	888	888	1	1	3	888	888	888	888	888	888	888	888	888	888	888	888	888	888	888	888	888	888	888	888	888	888	888	888	888
2319147472	11/01/2012 02:52:26	11/01/2012 03:10:36	1	49	1	1	888	888	888	4		6	6	3	7	3	10		2	888	888	3	1	3	888	888	888	888	888	888	888	888	888	888	888	888	888	888	888	888	888	888	888	888	888	888	888	888	888
2319319986	11/01/2012 08:04:13	11/01/2012 08:23:55	1	28	1	1	888	888	888	4		6	6	3	3	3	10		2	888	888	2	1	3	888	888	888	888	888	888	888	888	888	888	888	888	888	888	888	888	888	888	888	888	888	888	888	888	888
2319497827	11/01/2012 12:04:30	11/01/2012 12:21:15	1	33	1	1	888	888	888	2		6	6	3	3	3	4		2	888	888	2	1	3	888	888	888	888	888	888	888	888	888	888	888	888	888	888	888	888	888	888	888	888	888	888	888	888	888
2319857562	11/01/2012 15:11:48	11/01/2012 15:23:20	1	33	1	1	888	888	888	4		5	6	3	8	2	5		2	888	888	1	1	3	888	888	888	888	888	888	888	888	888	888	888	888	888	888	888	888	888	888	888	888	888	888	888	888	888
2319979058	11/01/2012 16:03:34	11/01/2012 16:13:45	1	22	1	1	888	888	888	4		6	6	3	1	3	4		2	888	888	2	1	3	888	888	888	888	888	888	888	888	888	888	888	888	888	888	888	888	888	888	888	888	888	888	888	888	888
2320038665	11/01/2012 16:27:23	11/01/2012 16:36:06	1	30	1	1	888	888	888	3		6	6	3	4	2	4		2	888	888	1	1	3	888	888	888	888	888	888	888	888	888	888	888	888	888	888	888	888	888	888	888	888	888	888	888	888	888
2320076781	11/01/2012 16:44:49	11/01/2012 21:07:16	1	46	1	1	888	888	888	4		5	6	3	1	2	3		2	888	888	1	1	3	888	888	888	888	888	888	888	888	888	888	888	888	888	888	888	888	888	888	888	888	888	888	888	888	888
2320222633	11/01/2012 17:49:14	11/01/2012 18:01:22	1	25	1	1	888	888	888	2		6	6	3	1	3	4		2	888	888	2	1	3	888	888	888	888	888	888	888	888	888	888	888	888	888	888	888	888	888	888	888	888	888	888	888	888	888
2320236102	11/01/2012 17:55:42	11/01/2012 18:11:57	1	40	1	1	888	888	888	3		6	6	3	3	3	4		2	888	888	2	1	3	888	888	888	888	888	888	888	888	888	888	888	888	888	888	888	888	888	888	888	888	888	888	888	888	888
2320366103	11/01/2012 18:53:12	11/01/2012 19:02:41	1	46	1	1	888	888	888	4		6	6	3	2	3	10		2	888	888	2	2	3	888	888	888	888	888	888	888	888	888	888	888	888	888	888	888	888	888	888	888	888	888	888	888	888	888
2320427361	11/01/2012 19:20:21	11/01/2012 19:28:05	1	25	1	1	888	888	888	3		4	6	3	1	3	8		2	888	888	1	1	3	888	888	888	888	888	888	888	888	888	888	888	888	888	888	888	888	888	888	888	888	888	888	888	888	888
2320919396	11/02/2012 00:01:26	11/02/2012 00:17:54	1	24	1	1	888	888	888	3		6	6	3	1	3	1		2	888	888	4	1	3	888	888	888	888	888	888	888	888	888	888	888	888	888	888	888	888	888	888	888	888	888	888	888	888	888
2321337179	11/02/2012 09:16:24	11/02/2012 09:29:20	1	37	1	1	888	888	888	4		6	6	3	3	3	4		2	888	888	2	1	3	888	888	888	888	888	888	888	888	888	888	888	888	888	888	888	888	888	888	888	888	888	888	888	888	888
2321384938	11/02/2012 10:24:22	11/02/2012 10:36:49	1	42	1	1	888	888	888	2		4	6	3	6	2	4		2	888	888	2	1	3	888	888	888	888	888	888	888	888	888	888	888	888	888	888	888	888	888	888	888	888	888	888	888	888	888
2321732810	11/02/2012 14:25:54	11/02/2012 14:37:25	1	44	1	1	888	888	888	4		5	6	3	2	3	9		2	888	888	4	1	3	888	888	888	888	888	888	888	888	888	888	888	888	888	888	888	888	888	888	888	888	888	888	888	888	888
2322118607	11/02/2012 17:18:15	11/02/2012 17:26:01	1	38	1	1	888	888	888	4		3	6	3	5	3	5		2	888	888	3	1	3	888	888	888	888	888	888	888	888	888	888	888	888	888	888	888	888	888	888	888	888	888	888	888	888	888
2322291842	11/02/2012 18:34:36	11/02/2012 18:52:07	1	30	1	1	888	888	888	4		3	6	3	2	3	6		2	888	888	3	1	3	888	888	888	888	888	888	888	888	888	888	888	888	888	888	888	888	888	888	888	888	888	888	888	888	888
2322455440	11/02/2012 19:58:52	11/02/2012 20:55:10	1	27	1	2	marruecos	7	3	4		5	6	3	4	3	5		2	888	888	3	1	3	888	888	888	888	888	888	888	888	888	888	888	888	888	888	888	888	888	888	888	888	888	888	888	888	888
2322529687	11/02/2012 20:38:15	11/02/2012 21:16:57	1	24	1	1	888	888	888	4		6	6	3	16	2	4		2	888	888	1	1	3	888	888	888	888	888	888	888	888	888	888	888	888	888	888	888	888	888	888	888	888	888	888	888	888	888
2322548009	11/02/2012 20:48:01	11/02/2012 21:02:07	1	42	1	1	888	888	888	4		6	6	3	20	1	4		2	888	888	4	2	3	888	888	888	888	888	888	888	888	888	888	888	888	888	888	888	888	888	888	888	888	888	888	888	888	888
2322887284	11/03/2012 02:09:27	11/03/2012 02:34:41	1	20	1	2	colombia	5	2	3		6	6	3	3	3	3		2	888	888	1	1	3	888	888	888	888	888	888	888	888	888	888	888	888	888	888	888	888	888	888	888	888	888	888	888	888	888
2322890357	11/03/2012 02:15:27	11/03/2012 02:30:17	1	19	1	1	888	888	888	0	2 bachiller en proceso	6	6	3	18	2	6		2	888	888	1	#NULL!	3	888	888	888	888	888	888	888	888	888	888	888	888	888	888	888	888	888	888	888	888	888	888	888	888	888
2322997655	11/03/2012 06:36:56	11/03/2012 06:48:42	1	29	1	1	888	888	888	4		5	6	3	5	3	4		2	888	888	2	1	3	888	888	888	888	888	888	888	888	888	888	888	888	888	888	888	888	888	888	888	888	888	888	888	888	888
2323057697	11/03/2012 10:06:47	11/03/2012 10:14:06	1	37	1	1	888	888	888	4		5	6	3	10	2	4		2	888	888	1	1	3	888	888	888	888	888	888	888	888	888	888	888	888	888	888	888	888	888	888	888	888	888	888	888	888	888
2323085148	11/03/2012 11:15:10	11/03/2012 11:22:57	1	34	1	1	888	888	888	4		6	6	3	15	2	4		2	888	888	2	1	3	888	888	888	888	888	888	888	888	888	888	888	888	888	888	888	888	888	888	888	888	888	888	888	888	888
2323160015	11/03/2012 13:31:55	11/03/2012 13:44:23	1	48	1	2	italia	4	3	2		6	6	3	1	3	4		2	888	888	2	1	3	888	888	888	888	888	888	888	888	888	888	888	888	888	888	888	888	888	888	888	888	888	888	888	888	888
2323241757	11/03/2012 15:18:13	11/03/2012 15:31:59	1	25	1	2	Colombia	6	2	3		5	6	3	6	2	1		2	888	888	1	1	3	888	888	888	888	888	888	888	888	888	888	888	888	888	888	888	888	888	888	888	888	888	888	888	888	888
2323288111	11/03/2012 16:14:26	11/03/2012 16:29:40	1	30	1	1	888	888	888	4		6	6	3	2	3	3		2	888	888	2	1	3	888	888	888	888	888	888	888	888	888	888	888	888	888	888	888	888	888	888	888	888	888	888	888	888	888
2323292291	11/03/2012 16:19:31	11/03/2012 16:31:06	1	25	1	2	colombia	9	2	3		6	6	3	2	3	4		2	888	888	1	3	3	888	888	888	888	888	888	888	888	888	888	888	888	888	888	888	888	888	888	888	888	888	888	888	888	888
2323381542	11/03/2012 18:10:31	11/03/2012 18:31:39	1	22	1	1	888	888	888	0	he terminado bachillerato, aunque ahora estoy en l	5	6	3	5	2	4		2	888	888	2	1	3	888	888	888	888	888	888	888	888	888	888	888	888	888	888	888	888	888	888	888	888	888	888	888	888	888
2323382677	11/03/2012 18:11:51	11/03/2012 18:29:07	1	31	1	1	888	888	888	4		5	6	3	4	3	5		2	888	888	2	1	3	888	888	888	888	888	888	888	888	888	888	888	888	888	888	888	888	888	888	888	888	888	888	888	888	888
2323441531	11/03/2012 19:29:02	11/03/2012 19:55:55	#NULL!	29	1	2	Uruguay	11	3	4		5	6	3	39	2	5		2	888	888	2	1	2	888	888	888	888	888	888	888	888	888	888	888	888	888	888	888	888	888	888	888	888	888	888	888	888	888
2323594842	11/03/2012 23:09:55	11/03/2012 23:22:44	1	36	1	1	888	888	888	4		6	6	3	2	3	4		2	888	888	4	1	3	888	888	888	888	888	888	888	888	888	888	888	888	888	888	888	888	888	888	888	888	888	888	888	888	888
2323603250	11/03/2012 23:22:56	11/03/2012 23:46:27	1	49	1	1	888	888	888	2		4	6	3	24	2	1		2	888	888	3	3	3	888	888	888	888	888	888	888	888	888	888	888	888	888	888	888	888	888	888	888	888	888	888	888	888	888
2323812759	11/04/2012 08:17:50	11/04/2012 08:25:35	1	24	1	1	888	888	888	4		6	6	3	2	2	4		2	888	888	4	1	3	888	888	888	888	888	888	888	888	888	888	888	888	888	888	888	888	888	888	888	888	888	888	888	888	888
2323871200	11/04/2012 11:04:38	11/04/2012 11:16:07	1	36	1	1	888	888	888	4		5	6	3	1	3	4		2	888	888	2	1	3	888	888	888	888	888	888	888	888	888	888	888	888	888	888	888	888	888	888	888	888	888	888	888	888	888
2323931991	11/04/2012 13:17:44	11/04/2012 13:30:44	1	42	1	1	888	888	888	4		5	6	3	2	3	4		2	888	888	4	1	3	888	888	888	888	888	888	888	888	888	888	888	888	888	888	888	888	888	888	888	888	888	888	888	888	888
2324101445	11/04/2012 17:30:30	11/04/2012 17:49:14	1	25	1	1	888	888	888	4		6	6	3	1	3	4		2	888	888	2	1	3	888	888	888	888	888	888	888	888	888	888	888	888	888	888	888	888	888	888	888	888	888	888	888	888	888
2324156309	11/04/2012 18:42:40	11/04/2012 18:56:21	1	42	1	1	888	888	888	4		5	6	3	2	2	4		2	888	888	2	1	3	888	888	888	888	888	888	888	888	888	888	888	888	888	888	888	888	888	888	888	888	888	888	888	888	888
2324200760	11/04/2012 19:40:08	11/04/2012 19:50:47	1	33	1	1	888	888	888	3		6	6	3	10	2	4		2	888	888	2	1	3	888	888	888	888	888	888	888	888	888	888	888	888	888	888	888	888	888	888	888	888	888	888	888	888	888
2324279620	11/04/2012 21:18:19	11/04/2012 21:28:48	1	27	1	1	888	888	888	4		6	6	3	1	3	5		2	888	888	2	1	3	888	888	888	888	888	888	888	888	888	888	888	888	888	888	888	888	888	888	888	888	888	888	888	888	888
2324713102	11/05/2012 07:14:33	11/05/2012 07:18:10	1	24	1	1	888	888	888	3		6	6	3	9	2	8		2	888	888	3	1	3	888	888	888	888	888	888	888	888	888	888	888	888	888	888	888	888	888	888	888	888	888	888	888	888	888
2324719809	11/05/2012 07:26:58	11/05/2012 07:31:26	1	36	1	1	888	888	888	4		6	6	3	6	2	6		2	888	888	2	1	3	888	888	888	888	888	888	888	888	888	888	888	888	888	888	888	888	888	888	888	888	888	888	888	888	888
2324755460	11/05/2012 08:29:43	11/05/2012 08:40:16	1	55	1	1	888	888	888	4		3	6	3	10	3	4		2	888	888	2	1	2	888	888	888	888	888	888	888	888	888	888	888	888	888	888	888	888	888	888	888	888	888	888	888	888	888
2324832527	11/05/2012 10:13:37	11/05/2012 10:25:34	1	40	1	2	Holanda	15	3	4		3	6	3	1	3	3		2	888	888	1	1	2	888	888	888	888	888	888	888	888	888	888	888	888	888	888	888	888	888	888	888	888	888	888	888	888	888
2324906461	11/05/2012 11:29:09	11/05/2012 11:54:12	1	21	1	1	888	888	888	3		6	6	3	1	3	10		2	888	888	1	1	3	888	888	888	888	888	888	888	888	888	888	888	888	888	888	888	888	888	888	888	888	888	888	888	888	888
2324906598	11/05/2012 11:40:40	11/05/2012 11:51:19	1	36	1	2	colombia	13	3	3		3	6	3	20	1	4		2	888	888	1	1	3	888	888	888	888	888	888	888	888	888	888	888	888	888	888	888	888	888	888	888	888	888	888	888	888	888
2324912666	11/05/2012 11:45:09	11/05/2012 11:58:31	1	22	1	1	888	888	888	4		6	6	3	1	3	4		2	888	888	1	1	3	888	888	888	888	888	888	888	888	888	888	888	888	888	888	888	888	888	888	888	888	888	888	888	888	888
2325446449	11/05/2012 16:11:14	11/05/2012 16:20:28	1	31	1	1	888	888	888	4		5	6	3	10	3	10		2	888	888	1	1	3	888	888	888	888	888	888	888	888	888	888	888	888	888	888	888	888	888	888	888	888	888	888	888	888	888
2325515818	11/05/2012 16:36:09	11/05/2012 16:46:46	1	23	1	1	888	888	888	4		5	6	3	2	3	8		2	888	888	1	2	3	888	888	888	888	888	888	888	888	888	888	888	888	888	888	888	888	888	888	888	888	888	888	888	888	888
2326227409	11/05/2012 21:09:19	11/05/2012 21:25:00	1	31	1	1	888	888	888	4		6	6	3	4	3	2		2	888	888	4	1	3	888	888	888	888	888	888	888	888	888	888	888	888	888	888	888	888	888	888	888	888	888	888	888	888	888
2326380389	11/05/2012 22:20:42	11/05/2012 22:26:35	1	28	1	1	888	888	888	4		6	6	3	2	3	4		2	888	888	3	1	3	888	888	888	888	888	888	888	888	888	888	888	888	888	888	888	888	888	888	888	888	888	888	888	888	888
2326401620	11/05/2012 22:03:55	11/05/2012 22:37:16	1	22	1	1	888	888	888	3		5	6	3	3	3	1		2	888	888	3	3	2	888	888	888	888	888	888	888	888	888	888	888	888	888	888	888	888	888	888	888	888	888	888	888	888	888
2326461100	11/05/2012 23:04:35	11/05/2012 23:16:51	1	21	1	1	888	888	888	4		6	6	3	3	2	4		2	888	888	3	1	3	888	888	888	888	888	888	888	888	888	888	888	888	888	888	888	888	888	888	888	888	888	888	888	888	888
2326474071	11/05/2012 23:12:13	11/05/2012 23:27:18	1	37	1	1	888	888	888	4		6	6	3	1	3	6		2	888	888	2	1	3	888	888	888	888	888	888	888	888	888	888	888	888	888	888	888	888	888	888	888	888	888	888	888	888	888
2326554034	11/06/2012 00:00:09	11/06/2012 00:10:18	1	31	1	1	888	888	888	4		6	6	3	2	2	4		2	888	888	1	1	3	888	888	888	888	888	888	888	888	888	888	888	888	888	888	888	888	888	888	888	888	888	888	888	888	888
2326615068	11/06/2012 00:44:51	11/06/2012 00:56:03	1	35	1	1	888	888	888	4		6	6	3	6	3	4		2	888	888	3	2	3	888	888	888	888	888	888	888	888	888	888	888	888	888	888	888	888	888	888	888	888	888	888	888	888	888
2326954564	11/06/2012 06:35:27	11/06/2012 06:43:50	1	30	1	1	888	888	888	4		5	6	3	2	3	6		2	888	888	1	1	3	888	888	888	888	888	888	888	888	888	888	888	888	888	888	888	888	888	888	888	888	888	888	888	888	888
2327004955	11/06/2012 08:00:39	11/06/2012 08:11:32	1	29	1	1	888	888	888	3		6	6	3	2	3	5		2	888	888	3	1	2	888	888	888	888	888	888	888	888	888	888	888	888	888	888	888	888	888	888	888	888	888	888	888	888	888
2327051210	11/06/2012 09:05:16	11/06/2012 09:14:00	1	29	1	1	888	888	888	4		5	6	3	1	3	3		2	888	888	2	1	3	888	888	888	888	888	888	888	888	888	888	888	888	888	888	888	888	888	888	888	888	888	888	888	888	888
2327393861	11/06/2012 14:07:09	11/06/2012 14:23:09	1	35	1	1	888	888	888	3		6	6	3	9	2	3		2	888	888	2	1	3	888	888	888	888	888	888	888	888	888	888	888	888	888	888	888	888	888	888	888	888	888	888	888	888	888
2327533592	11/06/2012 15:01:27	11/06/2012 15:08:34	1	23	1	1	888	888	888	3		6	6	3	2	3	10		2	888	888	1	2	3	888	888	888	888	888	888	888	888	888	888	888	888	888	888	888	888	888	888	888	888	888	888	888	888	888
2327578559	11/06/2012 15:17:11	11/06/2012 15:31:15	1	36	1	1	888	888	888	3		5	6	3	3	3	4		2	888	888	1	2	3	888	888	888	888	888	888	888	888	888	888	888	888	888	888	888	888	888	888	888	888	888	888	888	888	888
2327933598	11/06/2012 17:16:41	11/06/2012 19:22:08	1	28	1	1	888	888	888	4		6	6	3	6	2	4		2	888	888	3	1	2	888	888	888	888	888	888	888	888	888	888	888	888	888	888	888	888	888	888	888	888	888	888	888	888	888
2328077626	11/06/2012 18:07:30	11/06/2012 18:18:15	1	48	1	1	888	888	888	2		4	6	3	1	2	3		2	888	888	1	1	3	888	888	888	888	888	888	888	888	888	888	888	888	888	888	888	888	888	888	888	888	888	888	888	888	888
2328149568	11/06/2012 18:32:54	11/06/2012 18:47:21	1	39	1	1	888	888	888	2		6	6	3	25	1	8		2	888	888	3	1	3	888	888	888	888	888	888	888	888	888	888	888	888	888	888	888	888	888	888	888	888	888	888	888	888	888
2328315970	11/06/2012 19:33:54	11/06/2012 19:42:01	1	24	1	1	888	888	888	4		5	6	3	3	2	4		2	888	888	3	3	3	888	888	888	888	888	888	888	888	888	888	888	888	888	888	888	888	888	888	888	888	888	888	888	888	888
2328457829	11/06/2012 20:29:48	11/06/2012 20:43:15	1	48	1	1	888	888	888	4		6	6	3	1	3	2		2	888	888	2	1	3	888	888	888	888	888	888	888	888	888	888	888	888	888	888	888	888	888	888	888	888	888	888	888	888	888
2328461403	11/06/2012 20:31:23	11/06/2012 20:44:52	1	28	1	1	888	888	888	3		6	6	3	1	3	4		2	888	888	3	1	2	888	888	888	888	888	888	888	888	888	888	888	888	888	888	888	888	888	888	888	888	888	888	888	888	888
2328500903	11/06/2012 20:47:50	11/06/2012 20:57:01	1	36	1	1	888	888	888	3		5	6	3	8	2	4		2	888	888	3	2	3	888	888	888	888	888	888	888	888	888	888	888	888	888	888	888	888	888	888	888	888	888	888	888	888	888
2328566641	11/06/2012 21:15:53	11/06/2012 21:24:05	1	25	1	1	888	888	888	4		5	6	3	4	2	1		2	888	888	2	1	3	888	888	888	888	888	888	888	888	888	888	888	888	888	888	888	888	888	888	888	888	888	888	888	888	888
2328594798	11/06/2012 21:28:29	11/06/2012 21:41:32	1	26	1	1	888	888	888	4		6	6	3	2	3	10		2	888	888	1	3	1	#NULL!	#NULL!	#NULL!	1	#NULL!	#NULL!	#NULL!		1	1	888	888	888	888	888	2	3	888	888	888	888	888	888	888	888
2329431259	11/07/2012 11:09:23	11/07/2012 11:19:43	1	40	1	1	888	888	888	3		6	6	3	7	3	4		2	888	888	4	1	3	888	888	888	888	888	888	888	888	888	888	888	888	888	888	888	888	888	888	888	888	888	888	888	888	888
2329432345	11/07/2012 11:10:36	11/07/2012 11:16:10	1	27	1	1	888	888	888	4		4	6	3	2	3	5		2	888	888	3	1	1	#NULL!	#NULL!	#NULL!	#NULL!	#NULL!	#NULL!	#NULL!		#NULL!	#NULL!	#NULL!	#NULL!	#NULL!	#NULL!	#NULL!	#NULL!	#NULL!		#NULL!	#NULL!		#NULL!	#NULL!	#NULL!	#NULL!
2329507561	11/07/2012 12:33:37	11/07/2012 12:59:00	1	43	1	1	888	888	888	4		6	6	3	10	3	5		2	888	888	3	1	3	888	888	888	888	888	888	888	888	888	888	888	888	888	888	888	888	888	888	888	888	888	888	888	888	888
2330045746	11/07/2012 17:11:27	11/07/2012 17:21:28	1	21	1	1	888	888	888	4		6	6	3	4	2	1		2	888	888	3	1	3	888	888	888	888	888	888	888	888	888	888	888	888	888	888	888	888	888	888	888	888	888	888	888	888	888
2330277076	11/07/2012 18:58:37	11/07/2012 19:09:15	1	46	1	2	mexico	8	3	4		6	6	3	1	2	5		2	888	888	1	1	3	888	888	888	888	888	888	888	888	888	888	888	888	888	888	888	888	888	888	888	888	888	888	888	888	888
2330330654	11/07/2012 19:23:45	11/07/2012 19:33:56	1	48	1	1	888	888	888	3		5	6	3	10	3	4		2	888	888	3	1	3	888	888	888	888	888	888	888	888	888	888	888	888	888	888	888	888	888	888	888	888	888	888	888	888	888
2330368104	11/07/2012 19:40:57	11/07/2012 19:54:14	1	23	1	2	eeuu	21	3	2		6	6	3	4	2	5		2	888	888	1	1	3	888	888	888	888	888	888	888	888	888	888	888	888	888	888	888	888	888	888	888	888	888	888	888	888	888
2331397223	11/08/2012 10:45:38	11/08/2012 11:06:38	1	36	1	1	888	888	888	3		6	6	3	5	3	4		2	888	888	2	1	3	888	888	888	888	888	888	888	888	888	888	888	888	888	888	888	888	888	888	888	888	888	888	888	888	888
2331422403	11/08/2012 11:12:20	11/08/2012 11:29:31	1	37	1	2	polonia	16	3	4		5	6	3	6	2	1		2	888	888	4	1	3	888	888	888	888	888	888	888	888	888	888	888	888	888	888	888	888	888	888	888	888	888	888	888	888	888
2331575398	11/08/2012 13:34:25	11/08/2012 13:49:57	1	26	1	1	888	888	888	3		5	6	3	6	3	4		2	888	888	3	3	1	#NULL!	#NULL!	1	#NULL!	#NULL!	#NULL!	#NULL!		2	888	888	888	888	888	888	2	3	888	888	888	888	888	888	888	888
2331839828	11/08/2012 15:42:32	11/08/2012 16:01:30	1	48	1	1	888	888	888	3		4	6	3	5	3	8		2	888	888	1	1	3	888	888	888	888	888	888	888	888	888	888	888	888	888	888	888	888	888	888	888	888	888	888	888	888	888
2332100559	11/08/2012 17:35:58	11/08/2012 17:52:23	1	38	1	1	888	888	888	3		6	6	3	4	3	5		2	888	888	3	1	3	888	888	888	888	888	888	888	888	888	888	888	888	888	888	888	888	888	888	888	888	888	888	888	888	888
2332502708	11/08/2012 20:35:12	11/08/2012 20:45:32	1	35	1	1	888	888	888	0	Ciclo superior	6	6	3	1	2	8		2	888	888	1	1	3	888	888	888	888	888	888	888	888	888	888	888	888	888	888	888	888	888	888	888	888	888	888	888	888	888
2333104280	11/09/2012 02:52:24	11/09/2012 03:10:28	1	41	1	1	888	888	888	3		6	6	3	2	3	1		2	888	888	1	1	3	888	888	888	888	888	888	888	888	888	888	888	888	888	888	888	888	888	888	888	888	888	888	888	888	888
2333488125	11/09/2012 11:28:15	11/09/2012 11:38:10	1	29	1	1	888	888	888	2		6	6	3	1	3	4		2	888	888	2	2	3	888	888	888	888	888	888	888	888	888	888	888	888	888	888	888	888	888	888	888	888	888	888	888	888	888
2333637477	11/09/2012 13:30:15	11/09/2012 13:38:09	1	20	1	1	888	888	888	3		3	6	3	2	3	4		2	888	888	2	2	2	888	888	888	888	888	888	888	888	888	888	888	888	888	888	888	888	888	888	888	888	888	888	888	888	888
2334139928	11/09/2012 17:31:08	11/09/2012 17:39:18	1	35	1	2	Italia	3	3	4		6	6	3	2	3	8		2	888	888	1	1	3	888	888	888	888	888	888	888	888	888	888	888	888	888	888	888	888	888	888	888	888	888	888	888	888	888
2334209910	11/09/2012 18:04:36	11/09/2012 18:17:43	1	28	1	1	888	888	888	3		6	6	3	3	2	4		2	888	888	2	2	3	888	888	888	888	888	888	888	888	888	888	888	888	888	888	888	888	888	888	888	888	888	888	888	888	888
2334390881	11/09/2012 19:35:05	11/09/2012 19:44:50	1	35	1	1	888	888	888	4		5	6	3	2	3	8		2	888	888	3	2	3	888	888	888	888	888	888	888	888	888	888	888	888	888	888	888	888	888	888	888	888	888	888	888	888	888
2334712722	11/09/2012 22:39:31	11/09/2012 22:51:29	1	23	1	1	888	888	888	2		6	6	3	6	2	4		2	888	888	2	1	3	888	888	888	888	888	888	888	888	888	888	888	888	888	888	888	888	888	888	888	888	888	888	888	888	888
2335113038	11/10/2012 10:17:37	11/10/2012 10:24:11	1	33	1	1	888	888	888	4		6	6	3	3	2	4		2	888	888	1	1	3	888	888	888	888	888	888	888	888	888	888	888	888	888	888	888	888	888	888	888	888	888	888	888	888	888
2335292863	11/10/2012 15:53:38	11/10/2012 16:04:01	1	23	1	1	888	888	888	3		6	6	3	1	3	4		2	888	888	3	1	3	888	888	888	888	888	888	888	888	888	888	888	888	888	888	888	888	888	888	888	888	888	888	888	888	888
2335427967	11/10/2012 18:58:40	11/10/2012 19:12:02	1	29	1	1	888	888	888	3		5	6	3	1	3	4		2	888	888	3	1	3	888	888	888	888	888	888	888	888	888	888	888	888	888	888	888	888	888	888	888	888	888	888	888	888	888
2335570376	11/10/2012 22:22:47	11/10/2012 22:58:56	1	36	1	1	888	888	888	0	fp auxiliar de clinica	6	6	3	4	3	4		2	888	888	3	1	3	888	888	888	888	888	888	888	888	888	888	888	888	888	888	888	888	888	888	888	888	888	888	888	888	888
2335827108	11/11/2012 09:06:29	11/11/2012 09:21:10	1	30	1	1	888	888	888	3		6	6	3	11	2	4		2	888	888	1	1	3	888	888	888	888	888	888	888	888	888	888	888	888	888	888	888	888	888	888	888	888	888	888	888	888	888
2335852459	11/11/2012 10:29:30	11/11/2012 10:38:17	1	45	1	1	888	888	888	3		5	6	3	2	3	4		2	888	888	1	2	2	888	888	888	888	888	888	888	888	888	888	888	888	888	888	888	888	888	888	888	888	888	888	888	888	888
2336285938	11/11/2012 22:48:34	11/11/2012 23:02:24	1	30	1	1	888	888	888	4		6	6	3	2	3	6		2	888	888	3	1	3	888	888	888	888	888	888	888	888	888	888	888	888	888	888	888	888	888	888	888	888	888	888	888	888	888
2336924454	11/12/2012 13:29:52	11/12/2012 13:40:48	1	45	1	1	888	888	888	3		5	6	3	2	3	1		2	888	888	2	1	3	888	888	888	888	888	888	888	888	888	888	888	888	888	888	888	888	888	888	888	888	888	888	888	888	888
2337226468	11/12/2012 16:11:32	11/12/2012 16:28:17	1	32	1	1	888	888	888	4		5	6	3	2	3	4		2	888	888	1	1	3	888	888	888	888	888	888	888	888	888	888	888	888	888	888	888	888	888	888	888	888	888	888	888	888	888
2337359475	11/12/2012 17:13:32	11/12/2012 17:22:53	1	23	1	1	888	888	888	4		6	6	3	3	2	5		2	888	888	2	1	3	888	888	888	888	888	888	888	888	888	888	888	888	888	888	888	888	888	888	888	888	888	888	888	888	888
2337465975	11/12/2012 18:06:33	11/12/2012 18:38:37	1	46	1	1	888	888	888	4		5	6	3	2	3	3		2	888	888	2	1	2	888	888	888	888	888	888	888	888	888	888	888	888	888	888	888	888	888	888	888	888	888	888	888	888	888
2337645694	11/12/2012 19:35:20	11/12/2012 19:48:08	1	29	1	1	888	888	888	4		6	6	3	2	3	4		2	888	888	2	2	3	888	888	888	888	888	888	888	888	888	888	888	888	888	888	888	888	888	888	888	888	888	888	888	888	888
2337800726	11/12/2012 20:48:46	11/12/2012 21:01:16	1	52	1	2	suecia	30	3	4		5	6	3	1	3	8		2	888	888	1	1	3	888	888	888	888	888	888	888	888	888	888	888	888	888	888	888	888	888	888	888	888	888	888	888	888	888
2338143577	11/13/2012 00:08:34	11/13/2012 00:17:16	1	41	1	1	888	888	888	4		6	6	3	3	3	4		2	888	888	1	3	3	888	888	888	888	888	888	888	888	888	888	888	888	888	888	888	888	888	888	888	888	888	888	888	888	888
2339323543	11/13/2012 17:02:30	11/13/2012 17:16:49	1	25	1	1	888	888	888	4		6	6	3	1	1	4		2	888	888	1	1	3	888	888	888	888	888	888	888	888	888	888	888	888	888	888	888	888	888	888	888	888	888	888	888	888	888
2339431931	11/13/2012 17:49:19	11/13/2012 18:01:34	1	32	1	2	cuba	12	3	4		6	6	3	1	3	4		2	888	888	1	2	3	888	888	888	888	888	888	888	888	888	888	888	888	888	888	888	888	888	888	888	888	888	888	888	888	888
2339755902	11/13/2012 20:06:38	11/13/2012 20:22:25	1	38	1	1	888	888	888	2		6	6	3	2	3	4		2	888	888	2	1	3	888	888	888	888	888	888	888	888	888	888	888	888	888	888	888	888	888	888	888	888	888	888	888	888	888
2340447763	11/14/2012 02:19:20	11/14/2012 02:35:37	1	28	1	1	888	888	888	4		6	6	3	4	3	8		2	888	888	3	1	3	888	888	888	888	888	888	888	888	888	888	888	888	888	888	888	888	888	888	888	888	888	888	888	888	888
2340700325	11/14/2012 07:34:45	11/14/2012 07:45:18	1	32	1	1	888	888	888	4		6	6	3	1	3	8		2	888	888	3	1	3	888	888	888	888	888	888	888	888	888	888	888	888	888	888	888	888	888	888	888	888	888	888	888	888	888
2340874503	11/14/2012 11:31:26	11/14/2012 11:44:56	1	32	1	2	brazil	10	3	3		6	6	3	3	3	5		2	888	888	2	1	3	888	888	888	888	888	888	888	888	888	888	888	888	888	888	888	888	888	888	888	888	888	888	888	888	888
2341385111	11/14/2012 16:31:32	11/14/2012 16:42:29	1	25	1	1	888	888	888	3		6	6	3	1	3	4		2	888	888	1	1	3	888	888	888	888	888	888	888	888	888	888	888	888	888	888	888	888	888	888	888	888	888	888	888	888	888
2341408677	11/14/2012 16:41:59	11/14/2012 16:52:32	1	28	1	2	argentina	2	3	4		5	6	3	2	3	5		2	888	888	1	2	3	888	888	888	888	888	888	888	888	888	888	888	888	888	888	888	888	888	888	888	888	888	888	888	888	888
2341772953	11/14/2012 19:25:29	11/14/2012 19:38:50	1	23	1	1	888	888	888	3		6	6	3	1	2	5		2	888	888	2	1	3	888	888	888	888	888	888	888	888	888	888	888	888	888	888	888	888	888	888	888	888	888	888	888	888	888
2341838348	11/14/2012 19:54:10	11/14/2012 20:02:12	1	28	1	1	888	888	888	3		6	6	3	25	1	9		2	888	888	2	1	3	888	888	888	888	888	888	888	888	888	888	888	888	888	888	888	888	888	888	888	888	888	888	888	888	888
2341848722	11/14/2012 19:58:41	11/14/2012 20:11:02	1	36	1	2	italia	3	3	4		6	6	3	3	3	9		2	888	888	2	2	3	888	888	888	888	888	888	888	888	888	888	888	888	888	888	888	888	888	888	888	888	888	888	888	888	888
2343411190	11/15/2012 16:13:08	11/15/2012 16:30:40	1	33	1	1	888	888	888	3		5	6	3	3	3	5		2	888	888	1	1	3	888	888	888	888	888	888	888	888	888	888	888	888	888	888	888	888	888	888	888	888	888	888	888	888	888
2343613837	11/15/2012 17:39:42	11/15/2012 17:59:44	#NULL!	52	1	1	888	888	888	3		5	6	3	3	3	5		2	888	888	1	3	2	888	888	888	888	888	888	888	888	888	888	888	888	888	888	888	888	888	888	888	888	888	888	888	888	888
2344913075	11/16/2012 09:33:47	11/16/2012 09:41:08	1	33	1	1	888	888	888	4		6	6	3	1	3	4		2	888	888	2	1	3	888	888	888	888	888	888	888	888	888	888	888	888	888	888	888	888	888	888	888	888	888	888	888	888	888
2346229612	11/16/2012 22:47:40	11/16/2012 23:00:17	1	43	1	1	888	888	888	3		5	6	3	8	3	4		2	888	888	4	1	3	888	888	888	888	888	888	888	888	888	888	888	888	888	888	888	888	888	888	888	888	888	888	888	888	888
2346235724	11/16/2012 22:52:53	11/16/2012 23:01:59	1	29	1	1	888	888	888	3		6	6	3	2	2	4		2	888	888	3	1	3	888	888	888	888	888	888	888	888	888	888	888	888	888	888	888	888	888	888	888	888	888	888	888	888	888
2346599448	11/17/2012 08:20:00	11/17/2012 08:37:13	1	43	1	1	888	888	888	4		6	6	3	10	2	8		2	888	888	4	1	3	888	888	888	888	888	888	888	888	888	888	888	888	888	888	888	888	888	888	888	888	888	888	888	888	888
2347410118	11/18/2012 09:07:43	11/18/2012 09:26:24	1	41	1	1	888	888	888	3		6	6	3	1	1	4		2	888	888	2	1	3	888	888	888	888	888	888	888	888	888	888	888	888	888	888	888	888	888	888	888	888	888	888	888	888	888
2347671358	11/18/2012 18:05:20	11/18/2012 18:14:39	1	28	1	1	888	888	888	4		6	6	3	1	3	4		2	888	888	1	1	3	888	888	888	888	888	888	888	888	888	888	888	888	888	888	888	888	888	888	888	888	888	888	888	888	888
2350407486	11/20/2012 09:19:38	11/20/2012 09:27:02	1	23	1	1	888	888	888	4		6	6	3	1	2	5		2	888	888	1	1	3	888	888	888	888	888	888	888	888	888	888	888	888	888	888	888	888	888	888	888	888	888	888	888	888	888
2350588477	11/20/2012 12:36:44	11/20/2012 12:55:20	1	34	1	1	888	888	888	4		4	6	3	2	2	9		2	888	888	1	1	3	888	888	888	888	888	888	888	888	888	888	888	888	888	888	888	888	888	888	888	888	888	888	888	888	888
2350621211	11/20/2012 13:03:27	11/20/2012 13:31:52	1	21	1	1	888	888	888	4		6	6	3	1	2	5		2	888	888	4	2	2	888	888	888	888	888	888	888	888	888	888	888	888	888	888	888	888	888	888	888	888	888	888	888	888	888
2350952227	11/20/2012 15:57:45	11/20/2012 16:11:24	1	33	1	1	888	888	888	4		5	6	3	1	3	8		2	888	888	1	1	3	888	888	888	888	888	888	888	888	888	888	888	888	888	888	888	888	888	888	888	888	888	888	888	888	888
2351530793	11/20/2012 20:25:55	11/20/2012 20:39:24	1	19	1	1	888	888	888	3		6	6	3	1	2	3		2	888	888	1	3	3	888	888	888	888	888	888	888	888	888	888	888	888	888	888	888	888	888	888	888	888	888	888	888	888	888
2351818698	11/20/2012 22:55:57	11/20/2012 23:24:58	1	25	1	1	888	888	888	2		6	6	3	7	1	8		2	888	888	1	1	3	888	888	888	888	888	888	888	888	888	888	888	888	888	888	888	888	888	888	888	888	888	888	888	888	888
2352643305	11/21/2012 13:15:24	11/21/2012 13:29:11	1	29	1	2	Francia	7	3	4		5	6	3	3	3	1		2	888	888	1	1	1	1	#NULL!	#NULL!	#NULL!	#NULL!	#NULL!	#NULL!		2	888	888	888	888	888	888	2	3	888	888	888	888	888	888	888	888
2353226984	11/21/2012 18:54:05	11/21/2012 19:07:48	1	34	1	1	888	888	888	3		5	6	3	6	2	4		2	888	888	3	1	3	888	888	888	888	888	888	888	888	888	888	888	888	888	888	888	888	888	888	888	888	888	888	888	888	888
2353577971	11/21/2012 22:45:21	11/21/2012 22:54:35	1	42	1	1	888	888	888	4		6	6	3	1	3	8		2	888	888	2	1	3	888	888	888	888	888	888	888	888	888	888	888	888	888	888	888	888	888	888	888	888	888	888	888	888	888
2353661520	11/22/2012 00:04:49	11/22/2012 00:16:43	1	20	1	1	888	888	888	3		6	6	3	6	2	4		2	888	888	2	1	3	888	888	888	888	888	888	888	888	888	888	888	888	888	888	888	888	888	888	888	888	888	888	888	888	888
2353806081	11/22/2012 02:58:48	11/22/2012 03:10:51	1	51	1	2	venezuela	1	1	4		5	6	3	6	3	1		2	888	888	3	1	3	888	888	888	888	888	888	888	888	888	888	888	888	888	888	888	888	888	888	888	888	888	888	888	888	888
2354122031	11/22/2012 11:18:40	11/22/2012 11:31:24	1	38	1	1	888	888	888	3		6	6	3	15	1	4		2	888	888	2	1	2	888	888	888	888	888	888	888	888	888	888	888	888	888	888	888	888	888	888	888	888	888	888	888	888	888
2354811039	11/23/2012 01:18:51	11/23/2012 01:29:53	1	26	1	1	888	888	888	3		6	6	3	3	3	1		2	888	888	2	2	3	888	888	888	888	888	888	888	888	888	888	888	888	888	888	888	888	888	888	888	888	888	888	888	888	888
2355503704	11/23/2012 17:56:43	11/23/2012 18:10:49	1	33	1	1	888	888	888	3		6	6	3	2	2	4		2	888	888	1	1	3	888	888	888	888	888	888	888	888	888	888	888	888	888	888	888	888	888	888	888	888	888	888	888	888	888
2356208886	11/24/2012 16:51:08	11/24/2012 17:06:49	1	31	1	2	M&#233;xico	69	2	4		6	6	3	18	2	4		2	888	888	1	2	3	888	888	888	888	888	888	888	888	888	888	888	888	888	888	888	888	888	888	888	888	888	888	888	888	888
2356446172	11/24/2012 23:46:18	11/25/2012 00:02:08	1	37	1	1	888	888	888	4		3	6	3	6	2	8		2	888	888	1	1	3	888	888	888	888	888	888	888	888	888	888	888	888	888	888	888	888	888	888	888	888	888	888	888	888	888
2356466419	11/25/2012 00:27:54	11/25/2012 00:43:58	1	30	1	1	888	888	888	2		6	6	3	3	3	8		2	888	888	4	1	3	888	888	888	888	888	888	888	888	888	888	888	888	888	888	888	888	888	888	888	888	888	888	888	888	888
2356479704	11/25/2012 00:56:56	11/25/2012 01:09:05	1	30	1	1	888	888	888	2		6	6	3	5	2	3		2	888	888	2	1	3	888	888	888	888	888	888	888	888	888	888	888	888	888	888	888	888	888	888	888	888	888	888	888	888	888
2356772389	11/25/2012 14:58:52	11/25/2012 15:11:14	1	31	1	1	888	888	888	3		5	6	3	2	3	5		2	888	888	1	1	3	888	888	888	888	888	888	888	888	888	888	888	888	888	888	888	888	888	888	888	888	888	888	888	888	888
2358035863	11/26/2012 15:43:18	11/26/2012 16:14:31	1	30	1	1	888	888	888	2		6	6	3	2	3	4		2	888	888	1	1	3	888	888	888	888	888	888	888	888	888	888	888	888	888	888	888	888	888	888	888	888	888	888	888	888	888
2359686617	11/27/2012 09:55:15	11/27/2012 10:03:46	1	31	1	1	888	888	888	3		5	6	3	1	2	8		2	888	888	2	2	2	888	888	888	888	888	888	888	888	888	888	888	888	888	888	888	888	888	888	888	888	888	888	888	888	888
2359789655	11/27/2012 11:49:42	11/27/2012 15:04:05	1	25	1	1	888	888	888	4		6	6	3	1	2	9		2	888	888	4	1	3	888	888	888	888	888	888	888	888	888	888	888	888	888	888	888	888	888	888	888	888	888	888	888	888	888
2360155575	11/27/2012 15:24:32	11/27/2012 15:36:43	1	24	1	1	888	888	888	3		5	6	3	18	2	4		2	888	888	2	1	3	888	888	888	888	888	888	888	888	888	888	888	888	888	888	888	888	888	888	888	888	888	888	888	888	888
2363007119	11/28/2012 19:25:43	11/28/2012 19:35:39	1	32	1	1	888	888	888	3		5	6	3	1	3	4		2	888	888	1	1	1	#NULL!	1	#NULL!	#NULL!	1	#NULL!	#NULL!		2	888	888	888	888	888	888	2	3	888	888	888	888	888	888	888	888
2364232018	11/29/2012 10:58:58	11/29/2012 11:09:26	1	27	1	1	888	888	888	4		6	6	3	2	3	2		2	888	888	1	1	3	888	888	888	888	888	888	888	888	888	888	888	888	888	888	888	888	888	888	888	888	888	888	888	888	888
2364233207	11/29/2012 11:00:16	11/29/2012 11:07:19	1	33	1	1	888	888	888	4		6	6	3	2	3	9		2	888	888	2	1	3	888	888	888	888	888	888	888	888	888	888	888	888	888	888	888	888	888	888	888	888	888	888	888	888	888
2364234281	11/29/2012 11:01:04	11/29/2012 11:22:48	1	27	1	1	888	888	888	4		6	6	3	1	3	2		2	888	888	2	1	3	888	888	888	888	888	888	888	888	888	888	888	888	888	888	888	888	888	888	888	888	888	888	888	888	888
2364234466	11/29/2012 11:01:43	11/29/2012 11:19:43	1	24	1	1	888	888	888	3		6	6	3	3	2	4		2	888	888	4	1	3	888	888	888	888	888	888	888	888	888	888	888	888	888	888	888	888	888	888	888	888	888	888	888	888	888
2364235082	11/29/2012 11:01:53	11/29/2012 11:18:25	1	44	1	1	888	888	888	2		3	6	3	1	3	4		2	888	888	4	1	3	888	888	888	888	888	888	888	888	888	888	888	888	888	888	888	888	888	888	888	888	888	888	888	888	888
2364236132	11/29/2012 11:03:27	11/29/2012 11:14:29	1	32	1	1	888	888	888	4		6	6	3	2	2	4		2	888	888	2	1	3	888	888	888	888	888	888	888	888	888	888	888	888	888	888	888	888	888	888	888	888	888	888	888	888	888
2364236662	11/29/2012 11:03:18	11/29/2012 11:17:42	1	23	1	1	888	888	888	4		6	6	3	1	2	4		2	888	888	4	1	3	888	888	888	888	888	888	888	888	888	888	888	888	888	888	888	888	888	888	888	888	888	888	888	888	888
2364237035	11/29/2012 11:04:31	11/29/2012 11:14:59	1	23	1	1	888	888	888	4		6	6	3	2	3	4		2	888	888	1	1	2	888	888	888	888	888	888	888	888	888	888	888	888	888	888	888	888	888	888	888	888	888	888	888	888	888
2364237398	11/29/2012 11:04:49	11/29/2012 11:17:58	1	46	1	1	888	888	888	3		5	6	3	8	3	4		2	888	888	2	1	3	888	888	888	888	888	888	888	888	888	888	888	888	888	888	888	888	888	888	888	888	888	888	888	888	888
2364237473	11/29/2012 11:04:55	11/29/2012 11:13:38	1	28	1	1	888	888	888	2		6	6	3	3	3	2		2	888	888	4	1	3	888	888	888	888	888	888	888	888	888	888	888	888	888	888	888	888	888	888	888	888	888	888	888	888	888
2364247905	11/29/2012 11:15:50	11/29/2012 11:24:23	1	40	1	1	888	888	888	4		5	6	3	2	3	1		2	888	888	1	1	2	888	888	888	888	888	888	888	888	888	888	888	888	888	888	888	888	888	888	888	888	888	888	888	888	888
2364249610	11/29/2012 11:17:42	11/29/2012 11:28:25	1	27	1	1	888	888	888	4		5	6	3	1	3	5		2	888	888	1	1	3	888	888	888	888	888	888	888	888	888	888	888	888	888	888	888	888	888	888	888	888	888	888	888	888	888
2364259248	11/29/2012 11:27:50	11/29/2012 11:35:01	1	27	1	1	888	888	888	4		6	6	3	1	3	7		2	888	888	2	3	3	888	888	888	888	888	888	888	888	888	888	888	888	888	888	888	888	888	888	888	888	888	888	888	888	888
2364260830	11/29/2012 11:29:24	11/29/2012 12:21:45	1	29	1	1	888	888	888	4		5	6	3	9	2	4		2	888	888	3	3	3	888	888	888	888	888	888	888	888	888	888	888	888	888	888	888	888	888	888	888	888	888	888	888	888	888
2364264116	11/29/2012 11:32:18	11/29/2012 11:40:23	1	35	1	1	888	888	888	4		5	6	3	3	2	4		2	888	888	2	1	3	888	888	888	888	888	888	888	888	888	888	888	888	888	888	888	888	888	888	888	888	888	888	888	888	888
2364267459	11/29/2012 11:36:15	11/29/2012 11:43:43	1	41	1	1	888	888	888	4		5	6	3	2	2	4		2	888	888	2	1	3	888	888	888	888	888	888	888	888	888	888	888	888	888	888	888	888	888	888	888	888	888	888	888	888	888
2364268249	11/29/2012 11:36:50	11/29/2012 11:46:12	1	24	1	1	888	888	888	2		6	6	3	1	3	2		2	888	888	1	1	3	888	888	888	888	888	888	888	888	888	888	888	888	888	888	888	888	888	888	888	888	888	888	888	888	888
2364269627	11/29/2012 11:38:21	11/29/2012 11:45:08	1	33	1	1	888	888	888	0	master	6	6	3	2	3	10		2	888	888	2	1	3	888	888	888	888	888	888	888	888	888	888	888	888	888	888	888	888	888	888	888	888	888	888	888	888	888
2364270268	11/29/2012 11:38:10	11/29/2012 11:50:43	1	30	1	1	888	888	888	3		6	6	3	1	3	4		2	888	888	1	1	3	888	888	888	888	888	888	888	888	888	888	888	888	888	888	888	888	888	888	888	888	888	888	888	888	888
2364274153	11/29/2012 11:42:49	11/29/2012 11:51:52	1	23	1	1	888	888	888	4		6	6	3	10	2	4		2	888	888	1	3	3	888	888	888	888	888	888	888	888	888	888	888	888	888	888	888	888	888	888	888	888	888	888	888	888	888
2364276187	11/29/2012 11:44:54	11/29/2012 11:59:42	1	26	1	1	888	888	888	3		6	6	3	1	3	4		2	888	888	4	1	3	888	888	888	888	888	888	888	888	888	888	888	888	888	888	888	888	888	888	888	888	888	888	888	888	888
2364277088	11/29/2012 11:45:44	11/29/2012 11:54:34	1	44	1	1	888	888	888	3		5	6	3	2	3	4		2	888	888	1	1	3	888	888	888	888	888	888	888	888	888	888	888	888	888	888	888	888	888	888	888	888	888	888	888	888	888
2364277706	11/29/2012 11:46:18	11/29/2012 11:59:31	1	50	1	1	888	888	888	3		5	6	3	8	2	2		2	888	888	2	1	3	888	888	888	888	888	888	888	888	888	888	888	888	888	888	888	888	888	888	888	888	888	888	888	888	888
2364280287	11/29/2012 11:48:42	11/29/2012 12:13:57	1	57	1	1	888	888	888	4		5	6	3	16	2	#NULL!		2	888	888	3	2	3	888	888	888	888	888	888	888	888	888	888	888	888	888	888	888	888	888	888	888	888	888	888	888	888	888
2364282909	11/29/2012 11:49:58	11/29/2012 12:09:50	1	28	1	1	888	888	888	4		6	6	3	6	2	4		2	888	888	3	1	3	888	888	888	888	888	888	888	888	888	888	888	888	888	888	888	888	888	888	888	888	888	888	888	888	888
2364283862	11/29/2012 11:51:46	11/29/2012 12:25:42	1	46	1	1	888	888	888	4		3	6	3	2	3	4		2	888	888	3	1	3	888	888	888	888	888	888	888	888	888	888	888	888	888	888	888	888	888	888	888	888	888	888	888	888	888
2364289748	11/29/2012 11:58:02	11/29/2012 12:09:59	1	42	1	1	888	888	888	2		6	6	3	1	2	4		2	888	888	1	1	2	888	888	888	888	888	888	888	888	888	888	888	888	888	888	888	888	888	888	888	888	888	888	888	888	888
2364291659	11/29/2012 11:59:42	11/29/2012 12:11:10	1	23	1	1	888	888	888	4		6	6	3	2	2	4		2	888	888	1	1	3	888	888	888	888	888	888	888	888	888	888	888	888	888	888	888	888	888	888	888	888	888	888	888	888	888
2364296651	11/29/2012 12:04:06	11/29/2012 12:12:44	1	32	1	1	888	888	888	4		6	6	3	5	3	4		2	888	888	4	1	3	888	888	888	888	888	888	888	888	888	888	888	888	888	888	888	888	888	888	888	888	888	888	888	888	888
2364302854	11/29/2012 12:10:23	11/29/2012 12:19:07	1	40	1	1	888	888	888	4		6	6	3	1	3	4		2	888	888	2	2	2	888	888	888	888	888	888	888	888	888	888	888	888	888	888	888	888	888	888	888	888	888	888	888	888	888
2364303045	11/29/2012 12:10:28	11/29/2012 12:27:39	1	30	1	1	888	888	888	3		6	6	3	5	2	3		2	888	888	2	1	3	888	888	888	888	888	888	888	888	888	888	888	888	888	888	888	888	888	888	888	888	888	888	888	888	888
2364309397	11/29/2012 12:16:21	11/29/2012 12:25:08	1	28	1	1	888	888	888	4		6	6	3	1	3	4		2	888	888	2	2	3	888	888	888	888	888	888	888	888	888	888	888	888	888	888	888	888	888	888	888	888	888	888	888	888	888
2364316302	11/29/2012 12:21:22	11/29/2012 12:48:26	1	29	1	1	888	888	888	2		6	6	3	2	2	3		2	888	888	3	1	3	888	888	888	888	888	888	888	888	888	888	888	888	888	888	888	888	888	888	888	888	888	888	888	888	888
2364324007	11/29/2012 12:29:01	11/29/2012 12:48:26	1	60	1	1	888	888	888	3		4	6	3	5	2	8		2	888	888	2	1	2	888	888	888	888	888	888	888	888	888	888	888	888	888	888	888	888	888	888	888	888	888	888	888	888	888
2364332774	11/29/2012 12:36:43	11/29/2012 12:49:03	1	24	1	1	888	888	888	4		6	6	3	1	3	4		2	888	888	2	1	3	888	888	888	888	888	888	888	888	888	888	888	888	888	888	888	888	888	888	888	888	888	888	888	888	888
2364349706	11/29/2012 12:50:58	11/29/2012 13:04:17	1	38	1	2	chile	6	3	4		6	6	3	2	3	4		2	888	888	1	1	3	888	888	888	888	888	888	888	888	888	888	888	888	888	888	888	888	888	888	888	888	888	888	888	888	888
2364351637	11/29/2012 12:52:10	11/29/2012 13:14:48	1	25	1	1	888	888	888	3		6	6	3	2	3	4		2	888	888	3	1	3	888	888	888	888	888	888	888	888	888	888	888	888	888	888	888	888	888	888	888	888	888	888	888	888	888
2364357029	11/29/2012 12:56:21	11/29/2012 13:15:17	1	39	1	1	888	888	888	0	Aux. de Enfermer&#237;a	6	6	3	4	3	1		2	888	888	2	1	2	888	888	888	888	888	888	888	888	888	888	888	888	888	888	888	888	888	888	888	888	888	888	888	888	888
2364360152	11/29/2012 12:58:57	11/29/2012 13:11:26	1	27	1	1	888	888	888	3		6	6	3	1	3	7		2	888	888	1	1	2	888	888	888	888	888	888	888	888	888	888	888	888	888	888	888	888	888	888	888	888	888	888	888	888	888
2364362392	11/29/2012 13:00:20	11/29/2012 13:13:35	1	41	1	1	888	888	888	4		6	6	3	2	3	8		2	888	888	1	1	3	888	888	888	888	888	888	888	888	888	888	888	888	888	888	888	888	888	888	888	888	888	888	888	888	888
2364369807	11/29/2012 13:05:14	11/29/2012 13:15:01	1	25	1	1	888	888	888	3		6	6	3	3	3	8		2	888	888	2	2	2	888	888	888	888	888	888	888	888	888	888	888	888	888	888	888	888	888	888	888	888	888	888	888	888	888
2364385170	11/29/2012 13:16:47	11/29/2012 13:30:36	1	22	1	1	888	888	888	4		6	6	3	2	3	4		2	888	888	2	2	3	888	888	888	888	888	888	888	888	888	888	888	888	888	888	888	888	888	888	888	888	888	888	888	888	888
2364397767	11/29/2012 13:25:00	11/29/2012 13:48:10	1	27	1	1	888	888	888	2		6	6	3	10	1	4		2	888	888	3	2	3	888	888	888	888	888	888	888	888	888	888	888	888	888	888	888	888	888	888	888	888	888	888	888	888	888
2364402834	11/29/2012 13:28:04	11/29/2012 13:40:07	1	48	1	1	888	888	888	4		6	6	3	2	3	9		2	888	888	3	1	3	888	888	888	888	888	888	888	888	888	888	888	888	888	888	888	888	888	888	888	888	888	888	888	888	888
2364406332	11/29/2012 13:30:06	11/29/2012 13:48:54	1	23	1	1	888	888	888	2		6	6	3	1	3	4		2	888	888	1	2	3	888	888	888	888	888	888	888	888	888	888	888	888	888	888	888	888	888	888	888	888	888	888	888	888	888
2364406998	11/29/2012 13:30:14	11/29/2012 13:48:06	1	47	1	1	888	888	888	3		5	6	3	2	3	4		2	888	888	1	1	3	888	888	888	888	888	888	888	888	888	888	888	888	888	888	888	888	888	888	888	888	888	888	888	888	888
2364415043	11/29/2012 13:35:36	11/29/2012 14:19:10	#NULL!	31	1	1	888	888	888	2		5	6	3	2	3	4		2	888	888	2	1	3	888	888	888	888	888	888	888	888	888	888	888	888	888	888	888	888	888	888	888	888	888	888	888	888	888
2364424199	11/29/2012 13:40:42	11/29/2012 13:55:20	1	22	1	1	888	888	888	3		6	6	3	8	2	8		2	888	888	2	1	3	888	888	888	888	888	888	888	888	888	888	888	888	888	888	888	888	888	888	888	888	888	888	888	888	888
2364441704	11/29/2012 13:50:18	11/29/2012 13:58:45	1	34	1	1	888	888	888	3		5	6	3	8	3	4		2	888	888	1	3	1	#NULL!	#NULL!	#NULL!	#NULL!	1	#NULL!	#NULL!		2	888	888	888	888	888	888	2	3	888	888	888	888	888	888	888	888
2364451314	11/29/2012 13:55:15	11/29/2012 14:11:39	1	24	1	1	888	888	888	4		6	6	3	1	3	5		2	888	888	2	3	3	888	888	888	888	888	888	888	888	888	888	888	888	888	888	888	888	888	888	888	888	888	888	888	888	888
2364457397	11/29/2012 13:58:36	11/29/2012 14:08:54	1	34	1	1	888	888	888	4		6	6	3	3	3	8		2	888	888	4	1	3	888	888	888	888	888	888	888	888	888	888	888	888	888	888	888	888	888	888	888	888	888	888	888	888	888
2364467380	11/29/2012 14:03:31	11/29/2012 14:11:20	1	42	1	1	888	888	888	3		3	6	3	2	3	9		2	888	888	3	1	3	888	888	888	888	888	888	888	888	888	888	888	888	888	888	888	888	888	888	888	888	888	888	888	888	888
2364484135	11/29/2012 12:58:45	11/29/2012 14:28:39	1	27	1	1	888	888	888	4		6	6	3	6	2	1		2	888	888	2	2	2	888	888	888	888	888	888	888	888	888	888	888	888	888	888	888	888	888	888	888	888	888	888	888	888	888
2364486052	11/29/2012 14:12:38	11/29/2012 14:29:11	1	34	1	1	888	888	888	3		6	6	3	9	2	8		2	888	888	2	1	3	888	888	888	888	888	888	888	888	888	888	888	888	888	888	888	888	888	888	888	888	888	888	888	888	888
2364486886	11/29/2012 14:13:09	11/29/2012 14:23:09	1	60	1	1	888	888	888	3		5	6	3	1	3	1		2	888	888	1	1	3	888	888	888	888	888	888	888	888	888	888	888	888	888	888	888	888	888	888	888	888	888	888	888	888	888
2364488950	11/29/2012 14:14:17	11/29/2012 14:27:15	1	38	1	1	888	888	888	4		4	6	3	1	3	4		2	888	888	1	1	1	#NULL!	#NULL!	1	#NULL!	1	#NULL!	#NULL!		2	888	888	888	888	888	888	2	3	888	888	888	888	888	888	888	888
2364500077	11/29/2012 14:19:08	11/29/2012 14:31:31	1	33	1	1	888	888	888	3		6	6	3	3	3	1		2	888	888	3	1	3	888	888	888	888	888	888	888	888	888	888	888	888	888	888	888	888	888	888	888	888	888	888	888	888	888
2364508730	11/29/2012 14:23:19	11/29/2012 14:30:21	1	40	1	1	888	888	888	4		3	6	3	4	3	4		2	888	888	3	3	3	888	888	888	888	888	888	888	888	888	888	888	888	888	888	888	888	888	888	888	888	888	888	888	888	888
2364509342	11/29/2012 14:23:53	11/29/2012 14:32:04	1	21	1	1	888	888	888	3		6	6	3	10	2	4		2	888	888	1	1	3	888	888	888	888	888	888	888	888	888	888	888	888	888	888	888	888	888	888	888	888	888	888	888	888	888
2364518766	11/29/2012 14:28:22	11/29/2012 14:35:14	1	27	1	1	888	888	888	4		6	6	3	3	3	6		2	888	888	2	1	3	888	888	888	888	888	888	888	888	888	888	888	888	888	888	888	888	888	888	888	888	888	888	888	888	888
2364553934	11/29/2012 14:44:25	11/29/2012 15:03:46	1	26	1	1	888	888	888	4		5	6	3	3	3	2		2	888	888	4	1	3	888	888	888	888	888	888	888	888	888	888	888	888	888	888	888	888	888	888	888	888	888	888	888	888	888
2364559055	11/29/2012 14:46:55	11/29/2012 15:00:08	1	41	1	1	888	888	888	3		6	6	3	2	3	4		2	888	888	2	1	3	888	888	888	888	888	888	888	888	888	888	888	888	888	888	888	888	888	888	888	888	888	888	888	888	888
2364564766	11/29/2012 14:49:48	11/29/2012 15:05:24	1	50	1	1	888	888	888	4		6	6	3	03	2	4		2	888	888	2	2	3	888	888	888	888	888	888	888	888	888	888	888	888	888	888	888	888	888	888	888	888	888	888	888	888	888
2364593452	11/29/2012 15:03:03	11/29/2012 15:14:37	1	35	1	1	888	888	888	3		4	6	3	3	2	1		2	888	888	4	1	3	888	888	888	888	888	888	888	888	888	888	888	888	888	888	888	888	888	888	888	888	888	888	888	888	888
2364603544	11/29/2012 15:07:34	11/29/2012 15:15:58	1	47	1	1	888	888	888	4		6	6	3	5	3	1		2	888	888	3	1	3	888	888	888	888	888	888	888	888	888	888	888	888	888	888	888	888	888	888	888	888	888	888	888	888	888
2364612452	11/29/2012 15:07:34	11/29/2012 15:28:53	1	54	1	1	888	888	888	4		4	6	3	5	3	4		2	888	888	4	1	3	888	888	888	888	888	888	888	888	888	888	888	888	888	888	888	888	888	888	888	888	888	888	888	888	888
2364616366	11/29/2012 15:13:17	11/29/2012 15:35:01	1	24	1	1	888	888	888	3		6	6	3	1	3	4		2	888	888	2	1	3	888	888	888	888	888	888	888	888	888	888	888	888	888	888	888	888	888	888	888	888	888	888	888	888	888
2364630021	11/29/2012 15:19:12	11/29/2012 15:28:55	1	25	1	1	888	888	888	3		6	6	3	2	3	4		2	888	888	3	1	2	888	888	888	888	888	888	888	888	888	888	888	888	888	888	888	888	888	888	888	888	888	888	888	888	888
2364633561	11/29/2012 15:20:43	11/29/2012 15:38:09	1	28	1	1	888	888	888	3		5	6	3	16	2	4		2	888	888	1	1	3	888	888	888	888	888	888	888	888	888	888	888	888	888	888	888	888	888	888	888	888	888	888	888	888	888
2364636597	11/29/2012 15:22:07	11/29/2012 15:34:41	1	23	1	1	888	888	888	3		4	6	3	5	2	5		2	888	888	2	2	3	888	888	888	888	888	888	888	888	888	888	888	888	888	888	888	888	888	888	888	888	888	888	888	888	888
2364647154	11/29/2012 15:26:48	11/29/2012 15:34:50	1	31	1	1	888	888	888	4		5	6	3	5	3	4		2	888	888	5	2	3	888	888	888	888	888	888	888	888	888	888	888	888	888	888	888	888	888	888	888	888	888	888	888	888	888
2364653813	11/29/2012 15:29:28	11/29/2012 15:42:59	1	53	1	2	inglaterra	9	3	3		5	6	3	6	2	4		2	888	888	4	1	3	888	888	888	888	888	888	888	888	888	888	888	888	888	888	888	888	888	888	888	888	888	888	888	888	888
2364656200	11/29/2012 15:30:35	11/29/2012 15:40:12	#NULL!	64	1	1	888	888	888	4		4	6	3	5	3	4		2	888	888	5	1	2	888	888	888	888	888	888	888	888	888	888	888	888	888	888	888	888	888	888	888	888	888	888	888	888	888
2364664653	11/29/2012 15:34:01	11/29/2012 15:43:22	1	42	1	1	888	888	888	3		6	6	3	3	3	5		2	888	888	4	1	3	888	888	888	888	888	888	888	888	888	888	888	888	888	888	888	888	888	888	888	888	888	888	888	888	888
2364669813	11/29/2012 15:36:05	11/29/2012 15:43:09	#NULL!	25	1	1	888	888	888	2		6	6	3	2	3	4		2	888	888	4	2	3	888	888	888	888	888	888	888	888	888	888	888	888	888	888	888	888	888	888	888	888	888	888	888	888	888
2364671502	11/29/2012 15:36:46	11/29/2012 16:00:28	1	28	1	1	888	888	888	4		6	6	3	2	3	4		2	888	888	3	1	3	888	888	888	888	888	888	888	888	888	888	888	888	888	888	888	888	888	888	888	888	888	888	888	888	888
2364673355	11/29/2012 15:37:48	11/29/2012 15:48:09	1	21	1	1	888	888	888	4		6	6	3	2	3	10		2	888	888	3	1	3	888	888	888	888	888	888	888	888	888	888	888	888	888	888	888	888	888	888	888	888	888	888	888	888	888
2364678170	11/29/2012 15:39:38	11/29/2012 15:53:04	1	25	1	1	888	888	888	2		6	6	3	2	3	4		2	888	888	3	1	3	888	888	888	888	888	888	888	888	888	888	888	888	888	888	888	888	888	888	888	888	888	888	888	888	888
2364707208	11/29/2012 15:52:00	11/29/2012 16:00:12	1	26	1	1	888	888	888	4		6	6	3	18	2	8		2	888	888	1	1	3	888	888	888	888	888	888	888	888	888	888	888	888	888	888	888	888	888	888	888	888	888	888	888	888	888
2364748383	11/29/2012 16:09:02	11/29/2012 16:21:10	1	52	1	1	888	888	888	3		5	6	3	5	3	5		2	888	888	3	2	2	888	888	888	888	888	888	888	888	888	888	888	888	888	888	888	888	888	888	888	888	888	888	888	888	888
2364759781	11/29/2012 16:13:32	11/29/2012 16:26:22	1	28	1	1	888	888	888	3		5	6	3	18	2	8		2	888	888	3	2	2	888	888	888	888	888	888	888	888	888	888	888	888	888	888	888	888	888	888	888	888	888	888	888	888	888
2364766379	11/29/2012 16:15:46	11/29/2012 16:33:17	1	26	1	1	888	888	888	3		6	6	3	4	2	8		2	888	888	1	1	3	888	888	888	888	888	888	888	888	888	888	888	888	888	888	888	888	888	888	888	888	888	888	888	888	888
2364770146	11/29/2012 16:17:18	11/29/2012 16:36:14	1	45	1	1	888	888	888	4		6	6	3	12	3	8		2	888	888	1	1	3	888	888	888	888	888	888	888	888	888	888	888	888	888	888	888	888	888	888	888	888	888	888	888	888	888
2364771079	11/29/2012 16:17:51	11/29/2012 16:30:49	1	35	1	1	888	888	888	3		5	6	3	1	3	8		2	888	888	1	3	2	888	888	888	888	888	888	888	888	888	888	888	888	888	888	888	888	888	888	888	888	888	888	888	888	888
2364782181	11/29/2012 16:21:48	11/29/2012 16:44:46	1	22	1	1	888	888	888	3		6	6	3	7	2	8		2	888	888	2	1	3	888	888	888	888	888	888	888	888	888	888	888	888	888	888	888	888	888	888	888	888	888	888	888	888	888
2364782837	11/29/2012 16:22:11	11/29/2012 16:35:40	1	44	1	1	888	888	888	4		6	6	3	6	3	4		2	888	888	3	1	3	888	888	888	888	888	888	888	888	888	888	888	888	888	888	888	888	888	888	888	888	888	888	888	888	888
2364809708	11/29/2012 16:32:53	11/29/2012 16:48:01	1	33	1	1	888	888	888	4		6	6	3	8	2	4		2	888	888	1	1	3	888	888	888	888	888	888	888	888	888	888	888	888	888	888	888	888	888	888	888	888	888	888	888	888	888
2364827335	11/29/2012 16:39:44	11/29/2012 16:52:20	1	34	1	2	brasil	12	3	3		5	6	3	3	3	4		2	888	888	3	1	3	888	888	888	888	888	888	888	888	888	888	888	888	888	888	888	888	888	888	888	888	888	888	888	888	888
2364836642	11/29/2012 16:43:17	11/29/2012 16:57:37	1	29	1	1	888	888	888	4		5	6	3	7	2	8		2	888	888	3	1	3	888	888	888	888	888	888	888	888	888	888	888	888	888	888	888	888	888	888	888	888	888	888	888	888	888
2364918307	11/29/2012 17:14:45	11/29/2012 17:22:09	1	36	1	1	888	888	888	4		6	6	3	3	3	10		2	888	888	3	1	3	888	888	888	888	888	888	888	888	888	888	888	888	888	888	888	888	888	888	888	888	888	888	888	888	888
2364927575	11/29/2012 17:19:21	11/29/2012 17:34:42	1	46	1	1	888	888	888	4		6	6	3	12	2	4		2	888	888	3	1	3	888	888	888	888	888	888	888	888	888	888	888	888	888	888	888	888	888	888	888	888	888	888	888	888	888
2364940078	11/29/2012 17:24:33	11/29/2012 17:32:31	1	42	1	1	888	888	888	4		6	6	3	3	2	5		2	888	888	5	1	3	888	888	888	888	888	888	888	888	888	888	888	888	888	888	888	888	888	888	888	888	888	888	888	888	888
2364976805	11/29/2012 17:40:24	11/29/2012 17:55:06	1	44	1	1	888	888	888	2		6	6	3	20	3	3		2	888	888	4	2	3	888	888	888	888	888	888	888	888	888	888	888	888	888	888	888	888	888	888	888	888	888	888	888	888	888
2364991066	11/29/2012 17:46:23	11/29/2012 17:59:05	1	26	1	1	888	888	888	4		6	6	3	2	2	4		2	888	888	1	1	3	888	888	888	888	888	888	888	888	888	888	888	888	888	888	888	888	888	888	888	888	888	888	888	888	888
2364996598	11/29/2012 17:48:49	11/29/2012 18:09:17	1	32	1	1	888	888	888	3		6	6	3	2	3	4		2	888	888	3	1	3	888	888	888	888	888	888	888	888	888	888	888	888	888	888	888	888	888	888	888	888	888	888	888	888	888
2365007728	11/29/2012 17:53:52	11/29/2012 18:05:04	1	42	1	1	888	888	888	3		6	6	3	4	3	3		2	888	888	2	2	3	888	888	888	888	888	888	888	888	888	888	888	888	888	888	888	888	888	888	888	888	888	888	888	888	888
2365014341	11/29/2012 17:56:51	11/29/2012 18:06:26	#NULL!	32	1	1	888	888	888	4		6	6	3	1	2	8		2	888	888	2	1	2	888	888	888	888	888	888	888	888	888	888	888	888	888	888	888	888	888	888	888	888	888	888	888	888	888
2365018384	11/29/2012 17:58:39	11/29/2012 18:05:14	1	18	1	1	888	888	888	3		6	6	3	1	2	8		2	888	888	2	1	3	888	888	888	888	888	888	888	888	888	888	888	888	888	888	888	888	888	888	888	888	888	888	888	888	888
2365018867	11/29/2012 17:58:50	11/29/2012 18:08:17	1	42	1	1	888	888	888	3		6	6	3	4	3	8		2	888	888	4	1	2	888	888	888	888	888	888	888	888	888	888	888	888	888	888	888	888	888	888	888	888	888	888	888	888	888
2365024974	11/29/2012 18:01:04	11/29/2012 18:12:01	1	34	1	1	888	888	888	4		6	6	3	2	2	6		2	888	888	2	1	3	888	888	888	888	888	888	888	888	888	888	888	888	888	888	888	888	888	888	888	888	888	888	888	888	888
2365038824	11/29/2012 18:07:17	11/29/2012 18:22:24	1	21	1	2	ecuador	10	3	3		5	6	3	15	2	4		2	888	888	1	1	3	888	888	888	888	888	888	888	888	888	888	888	888	888	888	888	888	888	888	888	888	888	888	888	888	888
2365054369	11/29/2012 18:14:43	11/29/2012 18:33:10	1	19	1	1	888	888	888	3		6	6	3	11	2	8		2	888	888	4	1	3	888	888	888	888	888	888	888	888	888	888	888	888	888	888	888	888	888	888	888	888	888	888	888	888	888
2365063185	11/29/2012 18:18:32	11/29/2012 18:26:00	1	31	1	1	888	888	888	4		5	6	3	2	3	8		2	888	888	3	1	3	888	888	888	888	888	888	888	888	888	888	888	888	888	888	888	888	888	888	888	888	888	888	888	888	888
2365064984	11/29/2012 18:19:12	11/29/2012 18:27:23	1	21	1	1	888	888	888	3		6	6	3	2	2	4		2	888	888	2	1	3	888	888	888	888	888	888	888	888	888	888	888	888	888	888	888	888	888	888	888	888	888	888	888	888	888
2365108172	11/29/2012 18:39:45	11/29/2012 18:47:43	1	35	1	1	888	888	888	3		6	6	3	1	3	10		2	888	888	1	3	2	888	888	888	888	888	888	888	888	888	888	888	888	888	888	888	888	888	888	888	888	888	888	888	888	888
2365122048	11/29/2012 18:46:02	11/29/2012 18:57:51	1	26	1	1	888	888	888	3		6	6	3	5	3	4		2	888	888	4	1	3	888	888	888	888	888	888	888	888	888	888	888	888	888	888	888	888	888	888	888	888	888	888	888	888	888
2365182744	11/29/2012 19:12:03	11/29/2012 19:23:04	1	58	1	1	888	888	888	4		6	6	3	2	3	5		2	888	888	1	1	3	888	888	888	888	888	888	888	888	888	888	888	888	888	888	888	888	888	888	888	888	888	888	888	888	888
2365188073	11/29/2012 19:14:17	11/29/2012 19:27:12	1	56	1	1	888	888	888	3		6	6	3	5	3	8		2	888	888	3	2	3	888	888	888	888	888	888	888	888	888	888	888	888	888	888	888	888	888	888	888	888	888	888	888	888	888
2365188866	11/29/2012 19:14:40	11/29/2012 19:27:55	1	33	1	1	888	888	888	3		6	6	3	1	3	5		2	888	888	1	2	3	888	888	888	888	888	888	888	888	888	888	888	888	888	888	888	888	888	888	888	888	888	888	888	888	888
2365191249	11/29/2012 19:15:09	11/29/2012 19:26:42	1	31	1	1	888	888	888	4		5	6	3	4	3	4		2	888	888	4	1	3	888	888	888	888	888	888	888	888	888	888	888	888	888	888	888	888	888	888	888	888	888	888	888	888	888
2365242079	11/29/2012 19:37:17	11/29/2012 19:47:36	1	26	1	1	888	888	888	3		5	6	3	1	3	4		2	888	888	2	1	3	888	888	888	888	888	888	888	888	888	888	888	888	888	888	888	888	888	888	888	888	888	888	888	888	888
2365253628	11/29/2012 19:42:12	11/29/2012 19:58:28	1	52	1	1	888	888	888	2		6	6	3	1	3	4		2	888	888	2	1	3	888	888	888	888	888	888	888	888	888	888	888	888	888	888	888	888	888	888	888	888	888	888	888	888	888
2365254675	11/29/2012 18:44:21	11/29/2012 20:02:45	1	54	1	2	Holanda	11	3	3		5	6	3	1	3	4		2	888	888	2	1	3	888	888	888	888	888	888	888	888	888	888	888	888	888	888	888	888	888	888	888	888	888	888	888	888	888
2365259781	11/29/2012 19:44:34	11/29/2012 19:54:44	1	20	1	2	Colombia	11	3	3		5	6	3	3	3	10		2	888	888	4	1	3	888	888	888	888	888	888	888	888	888	888	888	888	888	888	888	888	888	888	888	888	888	888	888	888	888
2365265655	11/29/2012 19:47:23	11/29/2012 19:56:03	1	40	1	1	888	888	888	4		6	6	3	2	2	4		2	888	888	1	2	3	888	888	888	888	888	888	888	888	888	888	888	888	888	888	888	888	888	888	888	888	888	888	888	888	888
2365285482	11/29/2012 19:55:51	11/29/2012 20:16:58	1	45	1	1	888	888	888	4		5	6	3	2	3	8		2	888	888	3	2	3	888	888	888	888	888	888	888	888	888	888	888	888	888	888	888	888	888	888	888	888	888	888	888	888	888
2365316217	11/29/2012 20:08:29	11/29/2012 20:36:30	1	37	1	1	888	888	888	4		6	6	3	2	3	1		2	888	888	2	1	3	888	888	888	888	888	888	888	888	888	888	888	888	888	888	888	888	888	888	888	888	888	888	888	888	888
2365328054	11/29/2012 20:13:36	11/29/2012 20:30:39	1	48	1	1	888	888	888	3		5	6	3	1	2	4		2	888	888	4	2	3	888	888	888	888	888	888	888	888	888	888	888	888	888	888	888	888	888	888	888	888	888	888	888	888	888
2365330058	11/29/2012 20:13:29	11/29/2012 20:28:01	1	32	1	2	Argentina	9	3	3		6	6	3	6	3	4		2	888	888	2	1	3	888	888	888	888	888	888	888	888	888	888	888	888	888	888	888	888	888	888	888	888	888	888	888	888	888
2365347145	11/29/2012 20:19:10	11/29/2012 20:32:15	1	32	1	1	888	888	888	4		4	6	3	3	3	4		2	888	888	4	2	3	888	888	888	888	888	888	888	888	888	888	888	888	888	888	888	888	888	888	888	888	888	888	888	888	888
2365354593	11/29/2012 20:24:59	11/29/2012 20:31:27	1	22	1	1	888	888	888	4		6	6	3	1	3	4		2	888	888	1	2	3	888	888	888	888	888	888	888	888	888	888	888	888	888	888	888	888	888	888	888	888	888	888	888	888	888
2365360519	11/29/2012 20:27:32	11/29/2012 20:38:55	1	40	1	1	888	888	888	4		6	6	3	1	3	9		2	888	888	3	1	3	888	888	888	888	888	888	888	888	888	888	888	888	888	888	888	888	888	888	888	888	888	888	888	888	888
2365371774	11/29/2012 20:31:01	11/29/2012 20:41:44	1	30	1	1	888	888	888	4		6	6	3	2	3	1		2	888	888	3	1	3	888	888	888	888	888	888	888	888	888	888	888	888	888	888	888	888	888	888	888	888	888	888	888	888	888
2365378144	11/29/2012 20:34:14	11/29/2012 20:48:35	1	24	1	1	888	888	888	2		5	6	3	6	2	4		2	888	888	3	1	3	888	888	888	888	888	888	888	888	888	888	888	888	888	888	888	888	888	888	888	888	888	888	888	888	888
2365418384	11/29/2012 20:49:08	11/29/2012 20:57:42	1	23	1	1	888	888	888	3		6	6	3	1	3	4		2	888	888	3	1	3	888	888	888	888	888	888	888	888	888	888	888	888	888	888	888	888	888	888	888	888	888	888	888	888	888
2365459963	11/29/2012 21:02:22	11/29/2012 21:20:05	#NULL!	25	1	1	888	888	888	4		6	6	3	21	2	4		2	888	888	4	1	3	888	888	888	888	888	888	888	888	888	888	888	888	888	888	888	888	888	888	888	888	888	888	888	888	888
2365491788	11/29/2012 21:17:35	11/29/2012 21:30:37	1	32	1	1	888	888	888	4		5	6	3	2	3	5		2	888	888	4	1	3	888	888	888	888	888	888	888	888	888	888	888	888	888	888	888	888	888	888	888	888	888	888	888	888	888
2365529702	11/29/2012 21:32:26	11/29/2012 21:43:43	1	33	1	1	888	888	888	3		5	6	3	4	3	4		2	888	888	1	2	3	888	888	888	888	888	888	888	888	888	888	888	888	888	888	888	888	888	888	888	888	888	888	888	888	888
2365535966	11/29/2012 15:25:40	11/29/2012 21:49:26	1	30	1	1	888	888	888	3		6	6	3	1	3	4		2	888	888	4	2	3	888	888	888	888	888	888	888	888	888	888	888	888	888	888	888	888	888	888	888	888	888	888	888	888	888
2365554136	11/29/2012 21:42:48	11/29/2012 21:59:48	1	33	1	1	888	888	888	1		5	6	3	2	3	4		2	888	888	2	1	3	888	888	888	888	888	888	888	888	888	888	888	888	888	888	888	888	888	888	888	888	888	888	888	888	888
2365573838	11/29/2012 21:51:26	11/29/2012 21:58:50	1	28	1	1	888	888	888	4		5	6	3	1	3	10		2	888	888	1	1	3	888	888	888	888	888	888	888	888	888	888	888	888	888	888	888	888	888	888	888	888	888	888	888	888	888
2365588851	11/29/2012 21:57:39	11/29/2012 22:22:37	1	34	1	1	888	888	888	4		5	6	3	3	3	8		2	888	888	4	1	3	888	888	888	888	888	888	888	888	888	888	888	888	888	888	888	888	888	888	888	888	888	888	888	888	888
2365602292	11/29/2012 22:03:49	11/29/2012 22:13:05	1	20	1	1	888	888	888	3		6	6	3	5	2	4		2	888	888	1	1	2	888	888	888	888	888	888	888	888	888	888	888	888	888	888	888	888	888	888	888	888	888	888	888	888	888
2365614310	11/29/2012 22:08:57	11/29/2012 22:19:22	1	22	1	1	888	888	888	2		6	6	3	5	3	1		2	888	888	3	1	3	888	888	888	888	888	888	888	888	888	888	888	888	888	888	888	888	888	888	888	888	888	888	888	888	888
2365640887	11/29/2012 22:21:12	11/29/2012 22:29:23	1	40	1	1	888	888	888	4		5	6	3	5	3	8		2	888	888	4	1	3	888	888	888	888	888	888	888	888	888	888	888	888	888	888	888	888	888	888	888	888	888	888	888	888	888
2365653020	11/29/2012 22:26:45	11/29/2012 22:42:39	1	29	1	1	888	888	888	4		5	6	3	3	2	2		2	888	888	1	1	3	888	888	888	888	888	888	888	888	888	888	888	888	888	888	888	888	888	888	888	888	888	888	888	888	888
2365655672	11/29/2012 22:28:04	11/29/2012 22:38:58	1	36	1	1	888	888	888	4		6	6	3	5	3	7		2	888	888	4	1	3	888	888	888	888	888	888	888	888	888	888	888	888	888	888	888	888	888	888	888	888	888	888	888	888	888
2365664205	11/29/2012 22:32:09	11/29/2012 22:45:20	1	21	1	1	888	888	888	3		6	6	3	1	2	4		2	888	888	2	1	3	888	888	888	888	888	888	888	888	888	888	888	888	888	888	888	888	888	888	888	888	888	888	888	888	888
2365695158	11/29/2012 22:46:48	11/29/2012 23:09:50	1	24	1	1	888	888	888	4		6	6	3	2	2	4		2	888	888	3	2	3	888	888	888	888	888	888	888	888	888	888	888	888	888	888	888	888	888	888	888	888	888	888	888	888	888
2365697590	11/29/2012 22:48:43	11/29/2012 23:01:16	1	28	1	1	888	888	888	3		6	6	3	5	2	10		2	888	888	3	2	3	888	888	888	888	888	888	888	888	888	888	888	888	888	888	888	888	888	888	888	888	888	888	888	888	888
2365709133	11/29/2012 22:54:42	11/29/2012 23:02:39	1	34	1	1	888	888	888	3		6	6	3	4	3	4		2	888	888	3	1	3	888	888	888	888	888	888	888	888	888	888	888	888	888	888	888	888	888	888	888	888	888	888	888	888	888
2365734895	11/29/2012 23:07:24	11/29/2012 23:23:10	1	31	1	1	888	888	888	4		6	6	3	1	3	4		2	888	888	1	2	3	888	888	888	888	888	888	888	888	888	888	888	888	888	888	888	888	888	888	888	888	888	888	888	888	888
2365812115	11/29/2012 23:50:42	11/30/2012 00:01:40	1	32	1	1	888	888	888	3		6	6	3	1	3	5		2	888	888	1	1	3	888	888	888	888	888	888	888	888	888	888	888	888	888	888	888	888	888	888	888	888	888	888	888	888	888
2365838863	11/30/2012 00:06:28	11/30/2012 00:13:58	1	44	1	1	888	888	888	3		6	6	3	8	3	7		2	888	888	4	1	3	888	888	888	888	888	888	888	888	888	888	888	888	888	888	888	888	888	888	888	888	888	888	888	888	888
2365874562	11/30/2012 00:27:34	11/30/2012 00:39:49	1	24	1	1	888	888	888	4		6	6	3	3	3	8		2	888	888	3	1	3	888	888	888	888	888	888	888	888	888	888	888	888	888	888	888	888	888	888	888	888	888	888	888	888	888
2365917623	11/30/2012 00:53:49	11/30/2012 01:01:59	1	24	1	1	888	888	888	4		5	6	3	2	2	8		2	888	888	4	1	2	888	888	888	888	888	888	888	888	888	888	888	888	888	888	888	888	888	888	888	888	888	888	888	888	888
2365933172	11/30/2012 01:03:28	11/30/2012 01:11:47	1	29	1	1	888	888	888	0	artes graficas	5	6	3	3	2	4		2	888	888	2	1	3	888	888	888	888	888	888	888	888	888	888	888	888	888	888	888	888	888	888	888	888	888	888	888	888	888
2366023848	11/30/2012 02:01:56	11/30/2012 02:10:49	1	31	1	1	888	888	888	3		6	6	3	10	2	8		2	888	888	1	1	3	888	888	888	888	888	888	888	888	888	888	888	888	888	888	888	888	888	888	888	888	888	888	888	888	888
2366100034	11/30/2012 02:56:30	11/30/2012 03:10:23	1	20	1	1	888	888	888	3		5	6	3	1	1	10		2	888	888	1	1	3	888	888	888	888	888	888	888	888	888	888	888	888	888	888	888	888	888	888	888	888	888	888	888	888	888
2366180117	11/30/2012 04:03:31	11/30/2012 04:16:54	1	27	1	1	888	888	888	4		5	6	3	2	3	1		2	888	888	4	2	1	#NULL!	1	#NULL!	#NULL!	#NULL!	#NULL!	#NULL!		2	888	888	888	888	888	888	2	3	888	888	888	888	888	888	888	888
2366192876	11/30/2012 04:14:57	11/30/2012 04:30:53	1	32	1	1	888	888	888	4		5	6	3	3	3	4		2	888	888	1	1	3	888	888	888	888	888	888	888	888	888	888	888	888	888	888	888	888	888	888	888	888	888	888	888	888	888
2366310890	11/30/2012 06:33:47	11/30/2012 06:50:45	1	43	1	1	888	888	888	3		4	6	3	1	3	4		2	888	888	2	1	3	888	888	888	888	888	888	888	888	888	888	888	888	888	888	888	888	888	888	888	888	888	888	888	888	888
2366323251	11/30/2012 06:52:34	11/30/2012 07:05:11	1	44	1	1	888	888	888	4		4	6	3	2	3	4		2	888	888	4	1	3	888	888	888	888	888	888	888	888	888	888	888	888	888	888	888	888	888	888	888	888	888	888	888	888	888
2366341671	11/30/2012 07:20:49	11/30/2012 07:34:09	1	32	1	1	888	888	888	3		6	6	3	5	3	5		2	888	888	3	1	3	888	888	888	888	888	888	888	888	888	888	888	888	888	888	888	888	888	888	888	888	888	888	888	888	888
2366357637	11/30/2012 07:44:42	11/30/2012 08:08:58	1	46	1	1	888	888	888	4		6	6	3	4	2	4		2	888	888	4	1	3	888	888	888	888	888	888	888	888	888	888	888	888	888	888	888	888	888	888	888	888	888	888	888	888	888
2366471329	11/30/2012 10:11:31	11/30/2012 10:18:51	1	40	1	1	888	888	888	2		4	6	3	7	2	5		2	888	888	3	1	3	888	888	888	888	888	888	888	888	888	888	888	888	888	888	888	888	888	888	888	888	888	888	888	888	888
2366507962	11/30/2012 10:53:24	11/30/2012 11:06:16	1	39	1	1	888	888	888	3		5	6	3	5	2	3		2	888	888	4	1	3	888	888	888	888	888	888	888	888	888	888	888	888	888	888	888	888	888	888	888	888	888	888	888	888	888
2366529147	11/30/2012 11:16:40	11/30/2012 11:32:59	1	28	1	1	888	888	888	4		6	6	3	7	3	4		2	888	888	5	1	2	888	888	888	888	888	888	888	888	888	888	888	888	888	888	888	888	888	888	888	888	888	888	888	888	888
2366585640	11/30/2012 12:07:54	11/30/2012 12:25:22	1	23	1	2	Venezuela	17	3	4		6	6	3	10	1	3		2	888	888	3	3	3	888	888	888	888	888	888	888	888	888	888	888	888	888	888	888	888	888	888	888	888	888	888	888	888	888
2366608798	11/30/2012 12:29:24	11/30/2012 12:37:20	1	34	1	1	888	888	888	4		6	6	3	18	2	4		2	888	888	2	2	2	888	888	888	888	888	888	888	888	888	888	888	888	888	888	888	888	888	888	888	888	888	888	888	888	888
2366654803	11/30/2012 13:03:14	11/30/2012 13:16:28	1	25	1	1	888	888	888	3		5	6	3	20	1	10		2	888	888	1	2	3	888	888	888	888	888	888	888	888	888	888	888	888	888	888	888	888	888	888	888	888	888	888	888	888	888
2366658051	11/30/2012 13:05:20	11/30/2012 13:21:33	1	22	1	1	888	888	888	3		6	6	3	7	2	4		2	888	888	1	1	3	888	888	888	888	888	888	888	888	888	888	888	888	888	888	888	888	888	888	888	888	888	888	888	888	888
2366699464	11/30/2012 13:29:59	11/30/2012 13:49:57	1	27	1	1	888	888	888	3		6	6	3	18	2	4		2	888	888	1	1	3	888	888	888	888	888	888	888	888	888	888	888	888	888	888	888	888	888	888	888	888	888	888	888	888	888
2366702827	11/30/2012 13:32:26	11/30/2012 13:39:32	1	35	1	1	888	888	888	4		5	6	3	1	3	4		2	888	888	1	1	3	888	888	888	888	888	888	888	888	888	888	888	888	888	888	888	888	888	888	888	888	888	888	888	888	888
2366789488	11/30/2012 14:16:42	11/30/2012 14:30:22	1	40	1	1	888	888	888	3		6	6	3	1	3	8		2	888	888	3	2	3	888	888	888	888	888	888	888	888	888	888	888	888	888	888	888	888	888	888	888	888	888	888	888	888	888
2366811832	11/30/2012 14:26:59	11/30/2012 15:54:14	1	27	1	1	888	888	888	3		6	6	3	5	2	4		2	888	888	1	1	3	888	888	888	888	888	888	888	888	888	888	888	888	888	888	888	888	888	888	888	888	888	888	888	888	888
2367007716	11/30/2012 15:51:09	11/30/2012 16:03:41	1	25	1	1	888	888	888	3		6	6	3	6	2	5		2	888	888	3	1	3	888	888	888	888	888	888	888	888	888	888	888	888	888	888	888	888	888	888	888	888	888	888	888	888	888
2367047291	11/30/2012 16:07:16	11/30/2012 16:21:17	1	28	1	1	888	888	888	3		6	6	3	6	2	4		2	888	888	3	1	3	888	888	888	888	888	888	888	888	888	888	888	888	888	888	888	888	888	888	888	888	888	888	888	888	888
2367057351	11/30/2012 16:11:50	11/30/2012 16:21:49	1	26	1	1	888	888	888	4		6	6	3	2	3	4		2	888	888	4	1	3	888	888	888	888	888	888	888	888	888	888	888	888	888	888	888	888	888	888	888	888	888	888	888	888	888
2367072851	11/30/2012 16:18:08	11/30/2012 16:28:54	1	21	1	1	888	888	888	3		6	6	3	21	1	4		2	888	888	1	1	2	888	888	888	888	888	888	888	888	888	888	888	888	888	888	888	888	888	888	888	888	888	888	888	888	888
2367122274	11/30/2012 16:38:29	11/30/2012 16:48:50	1	27	1	1	888	888	888	4		6	6	3	2	3	4		2	888	888	3	1	3	888	888	888	888	888	888	888	888	888	888	888	888	888	888	888	888	888	888	888	888	888	888	888	888	888
2367125438	11/30/2012 16:39:44	11/30/2012 16:49:15	1	25	1	1	888	888	888	4		6	6	3	1	3	5		2	888	888	1	1	3	888	888	888	888	888	888	888	888	888	888	888	888	888	888	888	888	888	888	888	888	888	888	888	888	888
2367126579	11/30/2012 16:40:03	11/30/2012 16:57:09	1	27	1	1	888	888	888	3		6	6	3	2	3	8		2	888	888	2	1	3	888	888	888	888	888	888	888	888	888	888	888	888	888	888	888	888	888	888	888	888	888	888	888	888	888
2367145639	11/30/2012 16:47:42	11/30/2012 17:01:59	1	28	1	1	888	888	888	3		3	6	3	13	2	5		2	888	888	3	1	3	888	888	888	888	888	888	888	888	888	888	888	888	888	888	888	888	888	888	888	888	888	888	888	888	888
2367212141	11/30/2012 17:16:15	11/30/2012 17:40:36	1	48	1	1	888	888	888	2		5	6	3	10	3	4		2	888	888	1	1	3	888	888	888	888	888	888	888	888	888	888	888	888	888	888	888	888	888	888	888	888	888	888	888	888	888
2367266142	11/30/2012 17:40:39	11/30/2012 17:50:17	1	42	1	1	888	888	888	4		6	6	3	3	3	1		2	888	888	2	1	3	888	888	888	888	888	888	888	888	888	888	888	888	888	888	888	888	888	888	888	888	888	888	888	888	888
2367323295	11/30/2012 18:07:37	11/30/2012 18:17:57	1	33	1	1	888	888	888	4		6	6	3	2	3	4		2	888	888	3	1	3	888	888	888	888	888	888	888	888	888	888	888	888	888	888	888	888	888	888	888	888	888	888	888	888	888
2367429907	11/30/2012 18:57:51	11/30/2012 19:08:58	1	32	1	1	888	888	888	4		5	6	3	2	3	4		2	888	888	2	2	2	888	888	888	888	888	888	888	888	888	888	888	888	888	888	888	888	888	888	888	888	888	888	888	888	888
2367440284	11/30/2012 19:02:42	11/30/2012 19:17:48	1	47	1	1	888	888	888	4		6	6	3	2	2	5		2	888	888	3	1	2	888	888	888	888	888	888	888	888	888	888	888	888	888	888	888	888	888	888	888	888	888	888	888	888	888
2367476071	11/30/2012 19:19:05	11/30/2012 19:29:04	1	52	1	1	888	888	888	3		5	6	3	5	3	5		2	888	888	3	1	3	888	888	888	888	888	888	888	888	888	888	888	888	888	888	888	888	888	888	888	888	888	888	888	888	888
2367506561	11/30/2012 19:33:20	11/30/2012 19:52:02	1	19	1	1	888	888	888	3		6	6	3	2	2	4		2	888	888	5	1	3	888	888	888	888	888	888	888	888	888	888	888	888	888	888	888	888	888	888	888	888	888	888	888	888	888
2367535709	11/30/2012 19:47:41	11/30/2012 19:56:16	1	27	1	1	888	888	888	0	FP SUPERIOR	6	6	3	6	2	3		2	888	888	4	1	3	888	888	888	888	888	888	888	888	888	888	888	888	888	888	888	888	888	888	888	888	888	888	888	888	888
2367577838	11/30/2012 20:07:47	11/30/2012 20:18:23	1	22	1	1	888	888	888	3		6	6	3	3	3	4		2	888	888	3	1	3	888	888	888	888	888	888	888	888	888	888	888	888	888	888	888	888	888	888	888	888	888	888	888	888	888
2367782095	11/30/2012 21:51:24	11/30/2012 22:04:27	1	30	1	1	888	888	888	4		6	6	3	6	2	8		2	888	888	3	1	3	888	888	888	888	888	888	888	888	888	888	888	888	888	888	888	888	888	888	888	888	888	888	888	888	888
2367807522	11/30/2012 22:06:06	11/30/2012 22:22:26	1	33	1	1	888	888	888	0	E.G.B y formacion profesional	5	6	3	11	2	4		2	888	888	1	1	3	888	888	888	888	888	888	888	888	888	888	888	888	888	888	888	888	888	888	888	888	888	888	888	888	888
2367843633	11/30/2012 22:28:12	11/30/2012 22:52:36	1	30	1	1	888	888	888	2		5	6	3	2	3	6		2	888	888	4	1	3	888	888	888	888	888	888	888	888	888	888	888	888	888	888	888	888	888	888	888	888	888	888	888	888	888
2367858955	11/30/2012 22:38:29	11/30/2012 22:49:45	1	30	1	1	888	888	888	4		6	6	3	1	3	4		2	888	888	2	1	3	888	888	888	888	888	888	888	888	888	888	888	888	888	888	888	888	888	888	888	888	888	888	888	888	888
2367883230	11/30/2012 22:55:48	11/30/2012 23:09:53	1	27	1	1	888	888	888	3		5	6	3	2	2	4		2	888	888	1	1	3	888	888	888	888	888	888	888	888	888	888	888	888	888	888	888	888	888	888	888	888	888	888	888	888	888
2367928741	11/30/2012 23:31:49	11/30/2012 23:53:35	1	23	1	1	888	888	888	3		6	6	3	1	3	4		2	888	888	2	1	3	888	888	888	888	888	888	888	888	888	888	888	888	888	888	888	888	888	888	888	888	888	888	888	888	888
2367960189	11/30/2012 23:59:29	12/01/2012 00:12:07	1	23	1	1	888	888	888	3		6	6	3	1	3	4		2	888	888	2	1	3	888	888	888	888	888	888	888	888	888	888	888	888	888	888	888	888	888	888	888	888	888	888	888	888	888
2367987222	12/01/2012 00:25:48	12/01/2012 00:36:44	1	27	1	1	888	888	888	4		6	6	3	12	2	4		2	888	888	1	1	3	888	888	888	888	888	888	888	888	888	888	888	888	888	888	888	888	888	888	888	888	888	888	888	888	888
2367994706	12/01/2012 00:32:58	12/01/2012 00:42:50	1	24	1	1	888	888	888	3		5	6	3	1	3	4		2	888	888	2	1	3	888	888	888	888	888	888	888	888	888	888	888	888	888	888	888	888	888	888	888	888	888	888	888	888	888
2368004401	12/01/2012 00:42:44	12/01/2012 00:48:54	1	26	1	1	888	888	888	4		5	6	3	2	3	4		2	888	888	1	1	3	888	888	888	888	888	888	888	888	888	888	888	888	888	888	888	888	888	888	888	888	888	888	888	888	888
2368111230	12/01/2012 02:53:38	12/01/2012 03:02:39	1	27	1	1	888	888	888	4		5	6	3	3	2	8		2	888	888	2	3	3	888	888	888	888	888	888	888	888	888	888	888	888	888	888	888	888	888	888	888	888	888	888	888	888	888
2368263628	12/01/2012 07:41:39	12/01/2012 07:48:58	1	35	1	1	888	888	888	4		6	6	3	3	2	10		2	888	888	3	1	3	888	888	888	888	888	888	888	888	888	888	888	888	888	888	888	888	888	888	888	888	888	888	888	888	888
2368297405	12/01/2012 09:05:26	12/01/2012 09:13:08	1	44	1	1	888	888	888	4		4	6	3	8	3	5		2	888	888	5	1	3	888	888	888	888	888	888	888	888	888	888	888	888	888	888	888	888	888	888	888	888	888	888	888	888	888
2368330236	12/01/2012 10:25:01	12/01/2012 10:35:01	1	23	1	1	888	888	888	4		6	6	3	2	3	5		2	888	888	3	1	3	888	888	888	888	888	888	888	888	888	888	888	888	888	888	888	888	888	888	888	888	888	888	888	888	888
2368453433	12/01/2012 14:17:33	12/01/2012 14:31:07	1	30	1	1	888	888	888	3		5	6	3	2	3	4		2	888	888	3	1	3	888	888	888	888	888	888	888	888	888	888	888	888	888	888	888	888	888	888	888	888	888	888	888	888	888
2368531284	12/01/2012 15:54:58	12/01/2012 16:05:15	1	22	1	1	888	888	888	2		6	6	3	10	2	4		2	888	888	1	1	3	888	888	888	888	888	888	888	888	888	888	888	888	888	888	888	888	888	888	888	888	888	888	888	888	888
2368644833	12/01/2012 18:03:07	12/01/2012 18:15:10	1	25	1	1	888	888	888	3		6	6	3	4	3	4		2	888	888	1	1	3	888	888	888	888	888	888	888	888	888	888	888	888	888	888	888	888	888	888	888	888	888	888	888	888	888
2368797493	12/01/2012 21:07:52	12/01/2012 21:16:50	1	38	1	1	888	888	888	4		6	6	3	8	3	8		2	888	888	3	2	1	1	1	#NULL!	#NULL!	1	#NULL!	#NULL!		2	888	888	888	888	888	888	2	3	888	888	888	888	888	888	888	888
2368861366	12/01/2012 22:33:59	12/01/2012 22:42:31	1	25	1	1	888	888	888	3		3	6	3	1	3	4		2	888	888	2	1	3	888	888	888	888	888	888	888	888	888	888	888	888	888	888	888	888	888	888	888	888	888	888	888	888	888
2368908938	12/01/2012 23:41:59	12/01/2012 23:54:40	1	51	1	1	888	888	888	4		5	6	3	2	3	5		2	888	888	2	1	3	888	888	888	888	888	888	888	888	888	888	888	888	888	888	888	888	888	888	888	888	888	888	888	888	888
2368912887	12/01/2012 23:47:52	12/01/2012 23:57:49	1	27	1	1	888	888	888	4		6	6	3	15	2	4		2	888	888	1	1	3	888	888	888	888	888	888	888	888	888	888	888	888	888	888	888	888	888	888	888	888	888	888	888	888	888
2368934885	12/02/2012 00:21:55	12/02/2012 00:39:37	1	25	1	1	888	888	888	3		6	6	3	16	2	4		2	888	888	3	1	3	888	888	888	888	888	888	888	888	888	888	888	888	888	888	888	888	888	888	888	888	888	888	888	888	888
2369019850	12/02/2012 02:49:34	12/02/2012 03:03:34	1	33	1	1	888	888	888	3		6	6	3	1	3	3		2	888	888	1	1	3	888	888	888	888	888	888	888	888	888	888	888	888	888	888	888	888	888	888	888	888	888	888	888	888	888
2369193423	12/02/2012 10:08:49	12/02/2012 10:20:07	1	23	1	1	888	888	888	4		6	6	3	4	2	1		2	888	888	2	1	2	888	888	888	888	888	888	888	888	888	888	888	888	888	888	888	888	888	888	888	888	888	888	888	888	888
2369204320	12/02/2012 10:34:36	12/02/2012 10:47:24	1	18	1	1	888	888	888	3		6	6	3	2	2	4		2	888	888	1	1	3	888	888	888	888	888	888	888	888	888	888	888	888	888	888	888	888	888	888	888	888	888	888	888	888	888
2369212470	12/02/2012 10:54:38	12/02/2012 11:04:33	1	42	1	1	888	888	888	4		6	6	3	9	2	2		2	888	888	4	2	3	888	888	888	888	888	888	888	888	888	888	888	888	888	888	888	888	888	888	888	888	888	888	888	888	888
2369242913	12/02/2012 12:09:11	12/02/2012 12:25:02	1	35	1	1	888	888	888	2		5	6	3	1	3	4		2	888	888	1	1	3	888	888	888	888	888	888	888	888	888	888	888	888	888	888	888	888	888	888	888	888	888	888	888	888	888
2369268248	12/02/2012 13:01:05	12/02/2012 13:21:48	1	34	1	1	888	888	888	3		6	6	3	2	3	1		2	888	888	4	2	3	888	888	888	888	888	888	888	888	888	888	888	888	888	888	888	888	888	888	888	888	888	888	888	888	888
2369334403	12/02/2012 14:54:15	12/02/2012 15:03:17	1	34	1	1	888	888	888	4		5	6	3	1	3	10		2	888	888	4	1	3	888	888	888	888	888	888	888	888	888	888	888	888	888	888	888	888	888	888	888	888	888	888	888	888	888
2369352776	12/02/2012 15:20:50	12/02/2012 16:13:49	1	34	1	1	888	888	888	4		6	6	3	1	3	10		2	888	888	1	1	3	888	888	888	888	888	888	888	888	888	888	888	888	888	888	888	888	888	888	888	888	888	888	888	888	888
2369355408	12/02/2012 15:24:43	12/02/2012 15:32:15	1	30	1	1	888	888	888	4		6	6	3	2	3	8		2	888	888	1	1	3	888	888	888	888	888	888	888	888	888	888	888	888	888	888	888	888	888	888	888	888	888	888	888	888	888
2369363723	12/02/2012 15:36:06	12/02/2012 15:45:59	1	21	1	1	888	888	888	3		6	6	3	5	2	1		2	888	888	1	1	3	888	888	888	888	888	888	888	888	888	888	888	888	888	888	888	888	888	888	888	888	888	888	888	888	888
2369434932	12/02/2012 17:06:45	12/02/2012 17:16:54	1	39	1	1	888	888	888	4		3	6	3	10	3	4		2	888	888	3	1	3	888	888	888	888	888	888	888	888	888	888	888	888	888	888	888	888	888	888	888	888	888	888	888	888	888
2369436096	12/02/2012 17:06:48	12/02/2012 17:16:38	1	32	1	1	888	888	888	2		5	6	3	2	3	4		2	888	888	1	1	3	888	888	888	888	888	888	888	888	888	888	888	888	888	888	888	888	888	888	888	888	888	888	888	888	888
2369448503	12/02/2012 17:22:48	12/02/2012 17:31:35	1	21	1	1	888	888	888	4		5	6	3	1	3	4		2	888	888	2	1	3	888	888	888	888	888	888	888	888	888	888	888	888	888	888	888	888	888	888	888	888	888	888	888	888	888
2369471004	12/02/2012 17:42:16	12/02/2012 18:42:14	1	25	1	1	888	888	888	3		6	6	3	2	3	4		2	888	888	1	1	3	888	888	888	888	888	888	888	888	888	888	888	888	888	888	888	888	888	888	888	888	888	888	888	888	888
2369472170	12/02/2012 17:51:16	12/02/2012 18:04:31	1	48	1	2	Mexico	11	3	4		6	6	3	9	3	4		2	888	888	2	1	1	#NULL!	#NULL!	#NULL!	#NULL!	1	#NULL!	#NULL!		2	888	888	888	888	888	888	2	3	888	888	888	888	888	888	888	888
2369545679	12/02/2012 19:15:42	12/02/2012 19:25:03	1	19	1	1	888	888	888	4		6	6	3	1	2	4		2	888	888	1	1	3	888	888	888	888	888	888	888	888	888	888	888	888	888	888	888	888	888	888	888	888	888	888	888	888	888
2369552777	12/02/2012 19:21:38	12/02/2012 19:41:02	1	25	1	1	888	888	888	4		5	6	3	2	2	5		2	888	888	1	2	3	888	888	888	888	888	888	888	888	888	888	888	888	888	888	888	888	888	888	888	888	888	888	888	888	888
2369563029	12/02/2012 19:34:54	12/02/2012 19:42:18	1	29	1	1	888	888	888	4		6	6	3	2	3	5		2	888	888	5	3	3	888	888	888	888	888	888	888	888	888	888	888	888	888	888	888	888	888	888	888	888	888	888	888	888	888
2369568986	12/02/2012 19:41:16	12/02/2012 19:51:00	1	36	1	2	argelia	10	3	4		5	6	3	3	3	5		2	888	888	1	3	3	888	888	888	888	888	888	888	888	888	888	888	888	888	888	888	888	888	888	888	888	888	888	888	888	888
2369603644	12/02/2012 20:18:58	12/02/2012 20:29:50	1	24	1	1	888	888	888	4		6	6	3	1	3	2		2	888	888	2	1	3	888	888	888	888	888	888	888	888	888	888	888	888	888	888	888	888	888	888	888	888	888	888	888	888	888
2369690126	12/02/2012 21:51:07	12/02/2012 22:22:43	1	26	1	1	888	888	888	2		6	6	3	1	3	8		2	888	888	2	1	1	#NULL!	1	#NULL!	#NULL!	#NULL!	#NULL!	#NULL!		2	888	888	888	888	888	888	2	3	888	888	888	888	888	888	888	888
2369696694	12/02/2012 21:50:50	12/02/2012 22:06:27	1	35	1	1	888	888	888	4		6	6	3	5	2	4		2	888	888	3	3	2	888	888	888	888	888	888	888	888	888	888	888	888	888	888	888	888	888	888	888	888	888	888	888	888	888
2369715528	12/02/2012 22:17:48	12/02/2012 22:36:50	1	18	1	1	888	888	888	2		5	6	3	1	3	4		2	888	888	1	1	3	888	888	888	888	888	888	888	888	888	888	888	888	888	888	888	888	888	888	888	888	888	888	888	888	888
2369763790	12/02/2012 23:12:06	12/02/2012 23:35:24	1	53	1	1	888	888	888	4		5	6	3	5	2	2		2	888	888	1	1	3	888	888	888	888	888	888	888	888	888	888	888	888	888	888	888	888	888	888	888	888	888	888	888	888	888
2369792450	12/02/2012 23:44:47	12/02/2012 23:57:18	1	25	1	1	888	888	888	4		6	6	3	18	2	3		2	888	888	2	1	2	888	888	888	888	888	888	888	888	888	888	888	888	888	888	888	888	888	888	888	888	888	888	888	888	888
2369846622	12/03/2012 00:47:31	12/03/2012 00:56:28	1	22	1	1	888	888	888	3		6	6	3	4	2	4		2	888	888	2	2	3	888	888	888	888	888	888	888	888	888	888	888	888	888	888	888	888	888	888	888	888	888	888	888	888	888
2370168372	12/03/2012 07:47:56	12/03/2012 08:02:47	1	41	1	1	888	888	888	4		5	6	3	1	3	4		2	888	888	3	1	3	888	888	888	888	888	888	888	888	888	888	888	888	888	888	888	888	888	888	888	888	888	888	888	888	888
2370192751	12/03/2012 08:25:44	12/03/2012 08:30:49	1	30	1	1	888	888	888	4		6	6	3	1	3	8		2	888	888	1	1	3	888	888	888	888	888	888	888	888	888	888	888	888	888	888	888	888	888	888	888	888	888	888	888	888	888
2370355118	12/03/2012 10:47:00	12/03/2012 11:47:59	1	45	1	1	888	888	888	4		5	6	3	12	2	8		2	888	888	4	3	1	#NULL!	#NULL!	1	#NULL!	#NULL!	#NULL!	#NULL!		2	888	888	888	888	888	888	2	3	888	888	888	888	888	888	888	888
2370505926	12/03/2012 13:40:40	12/03/2012 13:47:55	1	34	1	2	Alemania	16	3	4		3	6	3	6	3	5		2	888	888	3	1	2	888	888	888	888	888	888	888	888	888	888	888	888	888	888	888	888	888	888	888	888	888	888	888	888	888
2370537128	12/03/2012 13:58:45	12/03/2012 14:06:34	1	35	1	1	888	888	888	4		6	6	3	2	3	1		2	888	888	1	1	3	888	888	888	888	888	888	888	888	888	888	888	888	888	888	888	888	888	888	888	888	888	888	888	888	888
2370544472	12/03/2012 14:02:38	12/03/2012 14:13:37	1	29	1	2	Ecuador	5	3	4		6	6	3	9	2	4		2	888	888	3	1	3	888	888	888	888	888	888	888	888	888	888	888	888	888	888	888	888	888	888	888	888	888	888	888	888	888
2370664527	12/03/2012 14:59:16	12/03/2012 15:53:05	1	38	1	1	888	888	888	4		6	6	3	3	3	9		2	888	888	4	1	3	888	888	888	888	888	888	888	888	888	888	888	888	888	888	888	888	888	888	888	888	888	888	888	888	888
2370719195	12/03/2012 15:23:03	12/03/2012 15:35:33	1	34	1	1	888	888	888	3		6	6	3	6	2	8		2	888	888	1	1	3	888	888	888	888	888	888	888	888	888	888	888	888	888	888	888	888	888	888	888	888	888	888	888	888	888
2370738092	12/03/2012 15:31:07	12/03/2012 15:48:36	1	36	1	1	888	888	888	3		6	6	3	5	2	4		2	888	888	2	1	3	888	888	888	888	888	888	888	888	888	888	888	888	888	888	888	888	888	888	888	888	888	888	888	888	888
2370921888	12/03/2012 16:44:03	12/03/2012 17:14:19	1	30	1	1	888	888	888	4		6	6	3	2	3	1		2	888	888	5	2	2	888	888	888	888	888	888	888	888	888	888	888	888	888	888	888	888	888	888	888	888	888	888	888	888	888
2371152890	12/03/2012 18:17:07	12/03/2012 18:28:43	1	24	1	1	888	888	888	3		6	6	3	2	3	9		2	888	888	2	1	3	888	888	888	888	888	888	888	888	888	888	888	888	888	888	888	888	888	888	888	888	888	888	888	888	888
2371397542	12/03/2012 19:59:25	12/03/2012 20:06:23	1	26	1	1	888	888	888	4		6	6	3	1	3	9		2	888	888	3	1	3	888	888	888	888	888	888	888	888	888	888	888	888	888	888	888	888	888	888	888	888	888	888	888	888	888
2371630495	12/03/2012 21:39:27	12/03/2012 21:48:20	1	21	1	1	888	888	888	4		6	6	3	1	3	4		2	888	888	4	1	3	888	888	888	888	888	888	888	888	888	888	888	888	888	888	888	888	888	888	888	888	888	888	888	888	888
2371755359	12/03/2012 22:40:45	12/03/2012 22:53:22	1	26	1	1	888	888	888	3		6	6	3	5	2	3		2	888	888	1	1	3	888	888	888	888	888	888	888	888	888	888	888	888	888	888	888	888	888	888	888	888	888	888	888	888	888
2371820133	12/03/2012 23:16:52	12/03/2012 23:26:47	1	26	1	1	888	888	888	4		5	6	3	5	2	4		2	888	888	2	1	3	888	888	888	888	888	888	888	888	888	888	888	888	888	888	888	888	888	888	888	888	888	888	888	888	888
2371919862	12/04/2012 00:20:30	12/04/2012 00:29:35	1	29	1	1	888	888	888	4		6	6	3	10	2	7		2	888	888	1	1	3	888	888	888	888	888	888	888	888	888	888	888	888	888	888	888	888	888	888	888	888	888	888	888	888	888
2371939161	12/04/2012 00:33:23	12/04/2012 00:45:28	1	43	1	1	888	888	888	4		5	6	3	3	2	3		2	888	888	2	1	3	888	888	888	888	888	888	888	888	888	888	888	888	888	888	888	888	888	888	888	888	888	888	888	888	888
2372435798	12/04/2012 08:57:07	12/04/2012 09:07:47	1	52	1	1	888	888	888	4		6	6	3	11	2	5		2	888	888	4	2	3	888	888	888	888	888	888	888	888	888	888	888	888	888	888	888	888	888	888	888	888	888	888	888	888	888
2372526524	12/04/2012 10:41:19	12/04/2012 10:52:19	1	41	1	2	Holanda	6	3	3		6	6	3	5	3	4		2	888	888	3	1	3	888	888	888	888	888	888	888	888	888	888	888	888	888	888	888	888	888	888	888	888	888	888	888	888	888
2372592840	12/04/2012 11:52:34	12/04/2012 12:02:53	1	36	1	1	888	888	888	4		5	6	3	2	3	6		2	888	888	1	1	3	888	888	888	888	888	888	888	888	888	888	888	888	888	888	888	888	888	888	888	888	888	888	888	888	888
2372703040	12/04/2012 13:23:59	12/04/2012 13:44:38	1	36	1	1	888	888	888	4		6	6	3	4	3	9		2	888	888	4	2	3	888	888	888	888	888	888	888	888	888	888	888	888	888	888	888	888	888	888	888	888	888	888	888	888	888
2373229708	12/04/2012 17:20:31	12/04/2012 17:27:52	1	37	1	1	888	888	888	4		6	6	3	6	2	3		2	888	888	3	1	3	888	888	888	888	888	888	888	888	888	888	888	888	888	888	888	888	888	888	888	888	888	888	888	888	888
2373435599	12/04/2012 18:46:56	12/04/2012 18:53:47	1	24	1	1	888	888	888	4		6	6	3	4	2	1		2	888	888	1	1	3	888	888	888	888	888	888	888	888	888	888	888	888	888	888	888	888	888	888	888	888	888	888	888	888	888
2373626714	12/04/2012 20:07:32	12/04/2012 20:22:41	1	42	1	2	Bolivia	14	3	4		5	6	3	3	2	7		2	888	888	4	1	3	888	888	888	888	888	888	888	888	888	888	888	888	888	888	888	888	888	888	888	888	888	888	888	888	888
2374343450	12/05/2012 03:28:55	12/05/2012 03:44:42	1	31	1	1	888	888	888	2		6	6	3	2	3	3		2	888	888	1	1	1	#NULL!	1	#NULL!	1	#NULL!	#NULL!	#NULL!		2	888	888	888	888	888	888	2	3	888	888	888	888	888	888	888	888
2374673439	12/05/2012 10:38:17	12/05/2012 10:54:28	1	29	1	2	francia	7	3	4		6	6	3	2	3	1		2	888	888	2	1	3	888	888	888	888	888	888	888	888	888	888	888	888	888	888	888	888	888	888	888	888	888	888	888	888	888
2374705605	12/05/2012 11:16:51	12/05/2012 11:26:20	1	39	1	1	888	888	888	4		6	6	3	5	3	3		2	888	888	5	3	2	888	888	888	888	888	888	888	888	888	888	888	888	888	888	888	888	888	888	888	888	888	888	888	888	888
2374955124	12/05/2012 14:24:23	12/05/2012 14:36:29	1	27	1	1	888	888	888	2		6	6	3	8	2	8		2	888	888	3	1	3	888	888	888	888	888	888	888	888	888	888	888	888	888	888	888	888	888	888	888	888	888	888	888	888	888
2375053485	12/05/2012 15:09:37	12/05/2012 15:31:48	1	31	1	1	888	888	888	4		6	6	3	45	1	3		2	888	888	1	1	3	888	888	888	888	888	888	888	888	888	888	888	888	888	888	888	888	888	888	888	888	888	888	888	888	888
2375459959	12/05/2012 18:04:53	12/05/2012 18:32:31	1	24	1	1	888	888	888	3		6	6	3	9	2	8		2	888	888	5	1	3	888	888	888	888	888	888	888	888	888	888	888	888	888	888	888	888	888	888	888	888	888	888	888	888	888
2375607179	12/05/2012 19:01:14	12/05/2012 19:28:12	1	25	1	1	888	888	888	4		5	6	3	18	2	4		2	888	888	2	1	3	888	888	888	888	888	888	888	888	888	888	888	888	888	888	888	888	888	888	888	888	888	888	888	888	888
2375625636	12/05/2012 19:20:19	12/05/2012 19:30:27	1	25	1	1	888	888	888	3		5	6	3	18	2	8		2	888	888	1	1	3	888	888	888	888	888	888	888	888	888	888	888	888	888	888	888	888	888	888	888	888	888	888	888	888	888
2376285785	12/06/2012 01:15:13	12/06/2012 01:26:57	1	28	1	1	888	888	888	2		5	6	3	1	3	4		2	888	888	1	1	3	888	888	888	888	888	888	888	888	888	888	888	888	888	888	888	888	888	888	888	888	888	888	888	888	888
2376370192	12/05/2012 12:49:48	12/06/2012 02:45:17	1	23	1	1	888	888	888	3		6	6	3	10	2	4		2	888	888	3	2	2	888	888	888	888	888	888	888	888	888	888	888	888	888	888	888	888	888	888	888	888	888	888	888	888	888
2376534312	12/06/2012 05:14:03	12/06/2012 05:26:47	1	37	1	1	888	888	888	4		5	6	3	3	3	4		2	888	888	3	1	3	888	888	888	888	888	888	888	888	888	888	888	888	888	888	888	888	888	888	888	888	888	888	888	888	888
2376879780	12/06/2012 12:50:28	12/06/2012 13:02:57	1	24	1	1	888	888	888	3		5	6	3	19	2	4		2	888	888	3	1	3	888	888	888	888	888	888	888	888	888	888	888	888	888	888	888	888	888	888	888	888	888	888	888	888	888
2376958325	12/06/2012 13:42:47	12/06/2012 13:53:56	1	32	1	1	888	888	888	4		5	6	3	2	3	4		2	888	888	2	1	3	888	888	888	888	888	888	888	888	888	888	888	888	888	888	888	888	888	888	888	888	888	888	888	888	888
2377536616	12/06/2012 18:00:53	12/06/2012 18:14:40	1	23	1	1	888	888	888	3		6	6	3	1	3	4		2	888	888	1	1	3	888	888	888	888	888	888	888	888	888	888	888	888	888	888	888	888	888	888	888	888	888	888	888	888	888
2378328748	12/07/2012 00:53:46	12/07/2012 01:04:14	1	26	1	1	888	888	888	4		5	6	3	2	3	5		2	888	888	1	1	3	888	888	888	888	888	888	888	888	888	888	888	888	888	888	888	888	888	888	888	888	888	888	888	888	888
2378378806	12/07/2012 01:36:13	12/07/2012 01:54:15	1	27	1	1	888	888	888	3		5	6	3	5	2	4		2	888	888	1	1	3	888	888	888	888	888	888	888	888	888	888	888	888	888	888	888	888	888	888	888	888	888	888	888	888	888
2378408252	12/07/2012 02:01:49	12/07/2012 02:19:37	1	35	1	1	888	888	888	4		6	6	3	4	3	3		2	888	888	4	1	3	888	888	888	888	888	888	888	888	888	888	888	888	888	888	888	888	888	888	888	888	888	888	888	888	888
2378749045	12/07/2012 09:54:37	12/07/2012 10:21:11	1	31	1	1	888	888	888	3		6	6	3	2	3	6		2	888	888	3	1	3	888	888	888	888	888	888	888	888	888	888	888	888	888	888	888	888	888	888	888	888	888	888	888	888	888
2378790038	12/07/2012 10:46:01	12/07/2012 10:59:33	1	27	1	1	888	888	888	4		6	6	3	2	3	8		2	888	888	1	1	3	888	888	888	888	888	888	888	888	888	888	888	888	888	888	888	888	888	888	888	888	888	888	888	888	888
[truncated: 6,695 more rows]
[truncated: 195 more columns]

## Sheet: Labels of vars
RespondentID	StartDate	EndDate	q0001	q0003	q0004	q0006	q0007	q0008	q0009	q0011	q0011_other	q0012	q0013	q0014	q0016	q0017	q0018	q0018_other	q0019	q0020	q0020_other	q0021	S0025	S0045	S0046_0001	S0046_0002	S0046_0003	S0046_0004	S0046_0005	S0046_0006	S0046_0007	S0046_other	S0047	S0048	S0050_0001	S0050_0002	S0050_0003	S0050_0004	S0050_0005	S0050_other	S0051	S0053	S0054	S0055	S0060	S0060_other	S0061	S0062	S0063
[truncated: 1 more rows]
[truncated: 143 more columns]

[truncated: 1 more sheets: Explanations]
